# Supplementary material for: Major alleles of CDCA7 shape CG methylation in Arabidopsis thaliana
Source: Nat Plants. 2025 Nov 7;11(12):2511–30. doi: 10.1038/s41477-025-02148-w (PMC12711577; doi:10.1038/s41477-025-02148-w)
Supplement: Supplementary file 3 — Next-generation sequencing libraries generated in this study and genomes used for phylogenetic analysis. [file 41477_2025_2148_MOESM3_ESM.xlsx]

## Sheet: table S4_NGS_libraries
sample name	antibody	genotype	generation	library type	tissue	batch	transgene
ChIP_cdca7ab_1_H2AW_rep1	H2AW	cdca7ab_1	T3	ChIP-Seq	31-day-old rosette leaves	E	NA
ChIP_cdca7ab_1_H2AW_rep2	H2AW	cdca7ab_1	T3	ChIP-Seq	31-day-old rosette leaves	E	NA
ChIP_cdca7ab_2_H2AW_rep1	H2AW	cdca7ab_2	T3	ChIP-Seq	31-day-old rosette leaves	E	NA
ChIP_cdca7ab_2_H2AW_rep2	H2AW	cdca7ab_2	T3	ChIP-Seq	31-day-old rosette leaves	E	NA
ChIP_Col_0_H2AW_rep1	H2AW	Col_0	NA	ChIP-Seq	31-day-old rosette leaves	E	NA
ChIP_Col_0_H2AW_rep2	H2AW	Col_0	NA	ChIP-Seq	31-day-old rosette leaves	E	NA
ChIP_ddm1_H2AW_rep1	H2AW	ddm1_2_G2	G2	ChIP-Seq	31-day-old rosette leaves	E	NA
ChIP_ddm1_H2AW_rep2	H2AW	ddm1_2_G2	G2	ChIP-Seq	31-day-old rosette leaves	E	NA
ChIP_cdca7ab_1_H2AZ_rep1	H2AZ	cdca7ab_1	T3	ChIP-Seq	31-day-old rosette leaves	E	NA
ChIP_cdca7ab_1_H2AZ_rep2	H2AZ	cdca7ab_1	T3	ChIP-Seq	31-day-old rosette leaves	E	NA
ChIP_cdca7ab_2_H2AZ_rep1	H2AZ	cdca7ab_2	T3	ChIP-Seq	31-day-old rosette leaves	E	NA
ChIP_cdca7ab_2_H2AZ_rep2	H2AZ	cdca7ab_2	T3	ChIP-Seq	31-day-old rosette leaves	E	NA
ChIP_Col_0_H2AZ_rep1	H2AZ	Col_0	NA	ChIP-Seq	31-day-old rosette leaves	E	NA
ChIP_Col_0_H2AZ_rep2	H2AZ	Col_0	NA	ChIP-Seq	31-day-old rosette leaves	E	NA
ChIP_ddm1_H2AZ_rep1	H2AZ	ddm1_2_G2	G2	ChIP-Seq	31-day-old rosette leaves	E	NA
ChIP_ddm1_H2AZ_rep2	H2AZ	ddm1_2_G2	G2	ChIP-Seq	31-day-old rosette leaves	E	NA
ChIP_cdca7ab_1_H3_rep1	H3	cdca7ab_1	T3	ChIP-Seq	31-day-old rosette leaves	E	NA
ChIP_cdca7ab_1_H3_rep2	H3	cdca7ab_1	T3	ChIP-Seq	31-day-old rosette leaves	E	NA
ChIP_cdca7ab_2_H3_rep1	H3	cdca7ab_2	T3	ChIP-Seq	31-day-old rosette leaves	E	NA
ChIP_cdca7ab_2_H3_rep2	H3	cdca7ab_2	T3	ChIP-Seq	31-day-old rosette leaves	E	NA
ChIP_Col_0_H3_rep1	H3	Col_0	NA	ChIP-Seq	31-day-old rosette leaves	E	NA
ChIP_Col_0_H3_rep2	H3	Col_0	NA	ChIP-Seq	31-day-old rosette leaves	E	NA
ChIP_ddm1_H3_rep1	H3	ddm1_2_G2	G2	ChIP-Seq	31-day-old rosette leaves	E	NA
ChIP_ddm1_H3_rep2	H3	ddm1_2_G2	G2	ChIP-Seq	31-day-old rosette leaves	E	NA
ChIP_cdca7ab_1_H3K27me1_rep2	H3K27me1	cdca7ab_1	T3	ChIP-Seq	31-day-old rosette leaves	E	NA
ChIP_cdca7ab_2_H3K27me1_rep1	H3K27me1	cdca7ab_2	T3	ChIP-Seq	31-day-old rosette leaves	E	NA
ChIP_cdca7ab_2_H3K27me1_rep2	H3K27me1	cdca7ab_2	T3	ChIP-Seq	31-day-old rosette leaves	E	NA
ChIP_Col_0_H3K27me1_rep1	H3K27me1	Col_0	NA	ChIP-Seq	31-day-old rosette leaves	E	NA
ChIP_Col_0_H3K27me1_rep2	H3K27me1	Col_0	NA	ChIP-Seq	31-day-old rosette leaves	E	NA
ChIP_ddm1_H3K27me1_rep1	H3K27me1	ddm1_2_G2	G2	ChIP-Seq	31-day-old rosette leaves	E	NA
ChIP_ddm1_H3K27me1_rep2	H3K27me1	ddm1_2_G2	G2	ChIP-Seq	31-day-old rosette leaves	E	NA
ChIP_cdca7ab_1_H3K9me2_rep1	H3K9me2	cdca7ab_1	T3	ChIP-Seq	31-day-old rosette leaves	E	NA
ChIP_cdca7ab_1_H3K9me2_rep2	H3K9me2	cdca7ab_1	T3	ChIP-Seq	31-day-old rosette leaves	E	NA
ChIP_cdca7ab_2_H3K9me2_rep1	H3K9me2	cdca7ab_2	T3	ChIP-Seq	31-day-old rosette leaves	E	NA
ChIP_Col_0_H3K9me2_rep1	H3K9me2	Col_0	NA	ChIP-Seq	31-day-old rosette leaves	E	NA
ChIP_Col_0_H3K9me2_rep2	H3K9me2	Col_0	NA	ChIP-Seq	31-day-old rosette leaves	E	NA
ChIP_ddm1_H3K9me2_rep1	H3K9me2	ddm1_2_G2	G2	ChIP-Seq	31-day-old rosette leaves	E	NA
ChIP_ddm1_H3K9me2_rep2	H3K9me2	ddm1_2_G2	G2	ChIP-Seq	31-day-old rosette leaves	E	NA
ChIP_cdca7ab_1_input_rep1	input	cdca7ab_1	T3	ChIP-Seq	31-day-old rosette leaves	E	NA
ChIP_cdca7ab_1_input_rep2	input	cdca7ab_1	T3	ChIP-Seq	31-day-old rosette leaves	E	NA
ChIP_cdca7ab_2_input_rep1	input	cdca7ab_2	T3	ChIP-Seq	31-day-old rosette leaves	E	NA
ChIP_cdca7ab_2_input_rep2	input	cdca7ab_2	T3	ChIP-Seq	31-day-old rosette leaves	E	NA
ChIP_Col_0_input_rep1	input	Col_0	NA	ChIP-Seq	31-day-old rosette leaves	E	NA
ChIP_Col_0_input_rep2	input	Col_0	NA	ChIP-Seq	31-day-old rosette leaves	E	NA
ChIP_ddm1_input_rep1	input	ddm1_2_G2	G2	ChIP-Seq	31-day-old rosette leaves	E	NA
ChIP_ddm1_input_rep2	input	ddm1_2_G2	G2	ChIP-Seq	31-day-old rosette leaves	E	NA
TWGBS_cdca7a_1_rep1	NA	cdca7a_1	NA	T-WGBS	31-day-old rosette leaves	A	NA
TWGBS_cdca7a_1_rep2	NA	cdca7a_1	NA	T-WGBS	31-day-old rosette leaves	A	NA
TWGBS_cdca7a_2_rep1	NA	cdca7a_2	NA	T-WGBS	31-day-old rosette leaves	A	NA
TWGBS_cdca7a_2_rep2	NA	cdca7a_2	NA	T-WGBS	31-day-old rosette leaves	A	NA
TWGBS_cdca7ab_1_rep2	NA	cdca7ab_1	T3	T-WGBS	31-day-old rosette leaves	A	NA
TWGBS_cdca7ab_2_rep1	NA	cdca7ab_2	T3	T-WGBS	31-day-old rosette leaves	A	NA
TWGBS_cdca7ab_2_rep2	NA	cdca7ab_2	T3	T-WGBS	31-day-old rosette leaves	A	NA
TWGBS_cdca7ab_ddm1_1_rep1	NA	cdca7ab_ddm1_1	T4	T-WGBS	31-day-old rosette leaves	A	NA
TWGBS_cdca7ab_ddm1_1_rep2	NA	cdca7ab_ddm1_1	T4	T-WGBS	31-day-old rosette leaves	A	NA
TWGBS_cdca7ab_ddm1_2_rep1	NA	cdca7ab_ddm1_2	T4	T-WGBS	31-day-old rosette leaves	A	NA
TWGBS_cdca7ab_ddm1_2_rep2	NA	cdca7ab_ddm1_2	T4	T-WGBS	31-day-old rosette leaves	A	NA
TWGBS_cdca7b_1_rep1	NA	cdca7b_1	T3	T-WGBS	31-day-old rosette leaves	A	NA
TWGBS_cdca7b_1_rep2	NA	cdca7b_1	T3	T-WGBS	31-day-old rosette leaves	A	NA
TWGBS_cdca7b_2_rep1	NA	cdca7b_2	T4	T-WGBS	31-day-old rosette leaves	A	NA
TWGBS_cdca7b_2_rep2	NA	cdca7b_2	T4	T-WGBS	31-day-old rosette leaves	A	NA
TWGBS_Col_0_rep1	NA	Col_0	NA	T-WGBS	31-day-old rosette leaves	A	NA
TWGBS_Col_0_rep2	NA	Col_0	NA	T-WGBS	31-day-old rosette leaves	A	NA
TWGBS_ddm1_2_G2_rep2	NA	ddm1_2_G2	G2	T-WGBS	31-day-old rosette leaves	A	NA
TWGBS_ddm1_2_G5_rep1	NA	ddm1_2_G5	G5	T-WGBS	31-day-old rosette leaves	A	NA
TWGBS_ddm1_2_G5_rep2	NA	ddm1_2_G5	G5	T-WGBS	31-day-old rosette leaves	A	NA
TWGBS_cdca7_a_p6909_CDCA7a_rep1	NA	cdca7_a_p6909_CDCA7a	see Fig. S7a	T-WGBS	28-day-old rosette leaves	B	pCDCA7a_ref_CDCA7a
TWGBS_cdca7_a_p6909_CDCA7a_rep2	NA	cdca7_a_p6909_CDCA7a	see Fig. S7a	T-WGBS	28-day-old rosette leaves	B	pCDCA7a_ref_CDCA7a
TWGBS_cdca7_a_p6909_CDCA7a_rep3	NA	cdca7_a_p6909_CDCA7a	see Fig. S7a	T-WGBS	28-day-old rosette leaves	B	pCDCA7a_ref_CDCA7a
TWGBS_cdca7_a_p6966_CDCA7a_rep1	NA	cdca7_a_p6966_CDCA7a	see Fig. S7a	T-WGBS	28-day-old rosette leaves	B	pCDCA7a_alt_a_CDCA7a
TWGBS_cdca7_a_p6966_CDCA7a_rep2	NA	cdca7_a_p6966_CDCA7a	see Fig. S7a	T-WGBS	28-day-old rosette leaves	B	pCDCA7a_alt_a_CDCA7a
TWGBS_cdca7_a_p6966_d26nt_CDCA7a_rep1	NA	cdca7_a_p6966_d26nt_CDCA7a	see Fig. S7a	T-WGBS	28-day-old rosette leaves	B	pCDCA7a_alt_a_d26nt_CDCA7a
TWGBS_cdca7_a_p6966_d26nt_CDCA7a_rep2	NA	cdca7_a_p6966_d26nt_CDCA7a	see Fig. S7a	T-WGBS	28-day-old rosette leaves	B	pCDCA7a_alt_a_d26nt_CDCA7a
TWGBS_cdca7_a_p6966_d26nt_CDCA7a_rep3	NA	cdca7_a_p6966_d26nt_CDCA7a	see Fig. S7a	T-WGBS	28-day-old rosette leaves	B	pCDCA7a_alt_a_d26nt_CDCA7a
TWGBS_cdca7_a_p6966_d4nt_CDCA7a_rep1	NA	cdca7_a_p6966_d4nt_CDCA7a	see Fig. S7a	T-WGBS	28-day-old rosette leaves	B	pCDCA7a_alt_a_d4nt_CDCA7a
TWGBS_cdca7_a_p6966_d4nt_CDCA7a_rep2	NA	cdca7_a_p6966_d4nt_CDCA7a	see Fig. S7a	T-WGBS	28-day-old rosette leaves	B	pCDCA7a_alt_a_d4nt_CDCA7a
TWGBS_cdca7_a_p6966_d4nt_CDCA7a_rep3	NA	cdca7_a_p6966_d4nt_CDCA7a	see Fig. S7a	T-WGBS	28-day-old rosette leaves	B	pCDCA7a_alt_a_d4nt_CDCA7a
TWGBS_cdca7_a_p6966_d4nt_CDCA7a_rep4	NA	cdca7_a_p6966_d4nt_CDCA7a	see Fig. S7a	T-WGBS	28-day-old rosette leaves	B	pCDCA7a_alt_a_d4nt_CDCA7a
TWGBS_cdca7_a_rep2	NA	cdca7_a	see Fig. S7a	T-WGBS	28-day-old rosette leaves	B	NA
TWGBS_cdca7_a_rep3	NA	cdca7_a	see Fig. S7a	T-WGBS	28-day-old rosette leaves	B	NA
TWGBS_cdca7_ab_p6909_CDCA7a_rep1	NA	cdca7_ab_p6909_CDCA7a	see Fig. S7a	T-WGBS	28-day-old rosette leaves	B	pCDCA7a_ref_CDCA7a
TWGBS_cdca7_ab_p6909_CDCA7a_rep2	NA	cdca7_ab_p6909_CDCA7a	see Fig. S7a	T-WGBS	28-day-old rosette leaves	B	pCDCA7a_ref_CDCA7a
TWGBS_cdca7_ab_p6909_CDCA7a_rep3	NA	cdca7_ab_p6909_CDCA7a	see Fig. S7a	T-WGBS	28-day-old rosette leaves	B	pCDCA7a_ref_CDCA7a
TWGBS_cdca7_ab_p6909_CDCA7a_rep4	NA	cdca7_ab_p6909_CDCA7a	see Fig. S7a	T-WGBS	28-day-old rosette leaves	B	pCDCA7a_ref_CDCA7a
TWGBS_cdca7_ab_p6909_CDCA7a_rep5	NA	cdca7_ab_p6909_CDCA7a	see Fig. S7a	T-WGBS	28-day-old rosette leaves	B	pCDCA7a_ref_CDCA7a
TWGBS_cdca7_ab_p6966_CDCA7a_rep1	NA	cdca7_ab_p6966_CDCA7a	see Fig. S7a	T-WGBS	28-day-old rosette leaves	B	pCDCA7a_alt_a_CDCA7a
TWGBS_cdca7_ab_p6966_CDCA7a_rep2	NA	cdca7_ab_p6966_CDCA7a	see Fig. S7a	T-WGBS	28-day-old rosette leaves	B	pCDCA7a_alt_a_CDCA7a
TWGBS_cdca7_ab_p6966_CDCA7a_rep3	NA	cdca7_ab_p6966_CDCA7a	see Fig. S7a	T-WGBS	28-day-old rosette leaves	B	pCDCA7a_alt_a_CDCA7a
TWGBS_cdca7_ab_p6966_CDCA7a_rep4	NA	cdca7_ab_p6966_CDCA7a	see Fig. S7a	T-WGBS	28-day-old rosette leaves	B	pCDCA7a_alt_a_CDCA7a
TWGBS_cdca7_ab_p6966_CDCA7a_rep5	NA	cdca7_ab_p6966_CDCA7a	see Fig. S7a	T-WGBS	28-day-old rosette leaves	B	pCDCA7a_alt_a_CDCA7a
TWGBS_cdca7_ab_p6966_d26nt_CDCA7a_rep1	NA	cdca7_ab_p6966_d26nt_CDCA7a	see Fig. S7a	T-WGBS	28-day-old rosette leaves	B	pCDCA7a_alt_a_d26nt_CDCA7a
TWGBS_cdca7_ab_p6966_d26nt_CDCA7a_rep2	NA	cdca7_ab_p6966_d26nt_CDCA7a	see Fig. S7a	T-WGBS	28-day-old rosette leaves	B	pCDCA7a_alt_a_d26nt_CDCA7a
TWGBS_cdca7_ab_p6966_d26nt_CDCA7a_rep3	NA	cdca7_ab_p6966_d26nt_CDCA7a	see Fig. S7a	T-WGBS	28-day-old rosette leaves	B	pCDCA7a_alt_a_d26nt_CDCA7a
TWGBS_cdca7_ab_p6966_d26nt_CDCA7a_rep4	NA	cdca7_ab_p6966_d26nt_CDCA7a	see Fig. S7a	T-WGBS	28-day-old rosette leaves	B	pCDCA7a_alt_a_d26nt_CDCA7a
TWGBS_cdca7_ab_p6966_d26nt_CDCA7a_rep5	NA	cdca7_ab_p6966_d26nt_CDCA7a	see Fig. S7a	T-WGBS	28-day-old rosette leaves	B	pCDCA7a_alt_a_d26nt_CDCA7a
TWGBS_cdca7_ab_p6966_d4nt_CDCA7a_rep1	NA	cdca7_ab_p6966_d4nt_CDCA7a	see Fig. S7a	T-WGBS	28-day-old rosette leaves	B	pCDCA7a_alt_a_d4nt_CDCA7a
TWGBS_cdca7_ab_p6966_d4nt_CDCA7a_rep2	NA	cdca7_ab_p6966_d4nt_CDCA7a	see Fig. S7a	T-WGBS	28-day-old rosette leaves	B	pCDCA7a_alt_a_d4nt_CDCA7a
TWGBS_cdca7_ab_rep1	NA	cdca7_ab	see Fig. S7a	T-WGBS	28-day-old rosette leaves	B	NA
TWGBS_cdca7_ab_rep2	NA	cdca7_ab	see Fig. S7a	T-WGBS	28-day-old rosette leaves	B	NA
TWGBS_cdca7_ab_rep3	NA	cdca7_ab	see Fig. S7a	T-WGBS	28-day-old rosette leaves	B	NA
TWGBS_cdca7_b_rep1	NA	cdca7_b	see Fig. S7a	T-WGBS	28-day-old rosette leaves	B	NA
TWGBS_cdca7_b_rep2	NA	cdca7_b	see Fig. S7a	T-WGBS	28-day-old rosette leaves	B	NA
TWGBS_cdca7_b_rep3	NA	cdca7_b	see Fig. S7a	T-WGBS	28-day-old rosette leaves	B	NA
TWGBS_WT_rep1	NA	WT	see Fig. S7a	T-WGBS	28-day-old rosette leaves	B	NA
TWGBS_WT_rep2	NA	WT	see Fig. S7a	T-WGBS	28-day-old rosette leaves	B	NA
TWGBS_WT_rep3	NA	WT	see Fig. S7a	T-WGBS	28-day-old rosette leaves	B	NA
3tag_mRNAseq_cdca7a_1_R1	NA	cdca7a_1	NA	3tag_mRNAseq	31-day-old rosette leaves	A	NA
3tag_mRNAseq_cdca7a_1_R2	NA	cdca7a_1	NA	3tag_mRNAseq	31-day-old rosette leaves	A	NA
3tag_mRNAseq_cdca7a_1_R3	NA	cdca7a_1	NA	3tag_mRNAseq	31-day-old rosette leaves	A	NA
3tag_mRNAseq_cdca7a_2_R1	NA	cdca7a_2	NA	3tag_mRNAseq	31-day-old rosette leaves	A	NA
3tag_mRNAseq_cdca7a_2_R2	NA	cdca7a_2	NA	3tag_mRNAseq	31-day-old rosette leaves	A	NA
3tag_mRNAseq_cdca7ab_1_R2	NA	cdca7ab_1	T3	3tag_mRNAseq	31-day-old rosette leaves	A	NA
3tag_mRNAseq_cdca7ab_1_R3	NA	cdca7ab_1	T3	3tag_mRNAseq	31-day-old rosette leaves	A	NA
3tag_mRNAseq_cdca7ab_2_R1	NA	cdca7ab_2	T3	3tag_mRNAseq	31-day-old rosette leaves	A	NA
3tag_mRNAseq_cdca7ab_2_R3	NA	cdca7ab_2	T3	3tag_mRNAseq	31-day-old rosette leaves	A	NA
3tag_mRNAseq_cdca7b_1_R1	NA	cdca7b_1	T3	3tag_mRNAseq	31-day-old rosette leaves	A	NA
3tag_mRNAseq_cdca7b_1_R2	NA	cdca7b_1	T3	3tag_mRNAseq	31-day-old rosette leaves	A	NA
3tag_mRNAseq_cdca7b_1_R3	NA	cdca7b_1	T3	3tag_mRNAseq	31-day-old rosette leaves	A	NA
3tag_mRNAseq_cdca7b_2_R2	NA	cdca7b_2	T4	3tag_mRNAseq	31-day-old rosette leaves	A	NA
3tag_mRNAseq_cdca7b_2_R3	NA	cdca7b_2	T4	3tag_mRNAseq	31-day-old rosette leaves	A	NA
3tag_mRNAseq_Col_0_R1	NA	Col_0	NA	3tag_mRNAseq	31-day-old rosette leaves	A	NA
3tag_mRNAseq_Col_0_R2	NA	Col_0	NA	3tag_mRNAseq	31-day-old rosette leaves	A	NA
3tag_mRNAseq_Col_0_R3	NA	Col_0	NA	3tag_mRNAseq	31-day-old rosette leaves	A	NA
3tag_mRNAseq_ddm1_2_G2_R1	NA	ddm1_2_G2	G2	3tag_mRNAseq	31-day-old rosette leaves	A	NA
3tag_mRNAseq_ddm1_2_G2_R3	NA	ddm1_2_G2	G2	3tag_mRNAseq	31-day-old rosette leaves	A	NA
3tag_mRNAseq_ddm1_2_G5_R1	NA	ddm1_2_G5	G5	3tag_mRNAseq	31-day-old rosette leaves	A	NA
3tag_mRNAseq_ddm1_2_G5_R2	NA	ddm1_2_G5	G5	3tag_mRNAseq	31-day-old rosette leaves	A	NA
3tag_mRNAseq_ddm1_2_G5_R3	NA	ddm1_2_G5	G5	3tag_mRNAseq	31-day-old rosette leaves	A	NA
3tag_mRNAseq_ddm1_cdca7a_1_R1	NA	ddm1_cdca7a_1	F3	3tag_mRNAseq	31-day-old rosette leaves	A	NA
3tag_mRNAseq_ddm1_cdca7a_1_R2	NA	ddm1_cdca7a_1	F3	3tag_mRNAseq	31-day-old rosette leaves	A	NA
3tag_mRNAseq_ddm1_cdca7ab_1_R1	NA	ddm1_cdca7ab_1	T4	3tag_mRNAseq	31-day-old rosette leaves	A	NA
3tag_mRNAseq_ddm1_cdca7ab_1_R2	NA	ddm1_cdca7ab_1	T4	3tag_mRNAseq	31-day-old rosette leaves	A	NA
3tag_mRNAseq_ddm1_cdca7ab_1_R3	NA	ddm1_cdca7ab_1	T4	3tag_mRNAseq	31-day-old rosette leaves	A	NA
3tag_mRNAseq_ddm1_cdca7ab_2_R2	NA	ddm1_cdca7ab_2	T4	3tag_mRNAseq	31-day-old rosette leaves	A	NA
3tag_mRNAseq_ddm1_cdca7ab_2_R3	NA	ddm1_cdca7ab_2	T4	3tag_mRNAseq	31-day-old rosette leaves	A	NA
3tag_mRNAseq_ddm1_cdca7b_1_R1	NA	ddm1_cdca7b_1	T4	3tag_mRNAseq	31-day-old rosette leaves	A	NA
3tag_mRNAseq_ddm1_cdca7b_1_R2	NA	ddm1_cdca7b_1	T4	3tag_mRNAseq	31-day-old rosette leaves	A	NA
3tag_mRNAseq_ddm1_cdca7b_1_R3	NA	ddm1_cdca7b_1	T4	3tag_mRNAseq	31-day-old rosette leaves	A	NA
3tag_mRNAseq_ddm1_cdca7b_2_R1	NA	ddm1_cdca7b_2	T4	3tag_mRNAseq	31-day-old rosette leaves	A	NA
3tag_mRNAseq_ddm1_cdca7b_2_R2	NA	ddm1_cdca7b_2	T4	3tag_mRNAseq	31-day-old rosette leaves	A	NA
3tag_mRNAseq_ddm1_cdca7b_2_R3	NA	ddm1_cdca7b_2	T4	3tag_mRNAseq	31-day-old rosette leaves	A	NA
3tag_mRNAseq_F2_ddm1_cdca7a_2_R2	NA	F2_ddm1_cdca7a_2	F2	3tag_mRNAseq	31-day-old rosette leaves	A	NA
3tag_mRNAseq_F2_ddm1_cdca7a_2_R3	NA	F2_ddm1_cdca7a_2	F2	3tag_mRNAseq	31-day-old rosette leaves	A	NA
3tag_mRNAseq_F2_ddm1_R2	NA	F2_ddm1	F2	3tag_mRNAseq	31-day-old rosette leaves	A	NA
3tag_mRNAseq_F2_ddm1_R3	NA	F2_ddm1	F2	3tag_mRNAseq	31-day-old rosette leaves	A	NA
3tag_mRNAseq_cdca7_a_CDCA7_R1	NA	cdca7_a_CDCA7	see Fig. S7a	3tag_mRNAseq	28-day-old rosette leaves	B	pCDCA7a_ref_CDCA7a
3tag_mRNAseq_cdca7_a_CDCA7_R2	NA	cdca7_a_CDCA7	see Fig. S7a	3tag_mRNAseq	28-day-old rosette leaves	B	pCDCA7a_ref_CDCA7a
3tag_mRNAseq_cdca7_a_CDCA7_R3	NA	cdca7_a_CDCA7	see Fig. S7a	3tag_mRNAseq	28-day-old rosette leaves	B	pCDCA7a_ref_CDCA7a
3tag_mRNAseq_cdca7_a_p6966_d26nt_R1	NA	cdca7_a_p6966_d26nt	see Fig. S7a	3tag_mRNAseq	28-day-old rosette leaves	B	pCDCA7a_alt_a_d26nt_CDCA7a
3tag_mRNAseq_cdca7_a_p6966_d26nt_R2	NA	cdca7_a_p6966_d26nt	see Fig. S7a	3tag_mRNAseq	28-day-old rosette leaves	B	pCDCA7a_alt_a_d26nt_CDCA7a
3tag_mRNAseq_cdca7_a_p6966_d26nt_R3	NA	cdca7_a_p6966_d26nt	see Fig. S7a	3tag_mRNAseq	28-day-old rosette leaves	B	pCDCA7a_alt_a_d26nt_CDCA7a
3tag_mRNAseq_cdca7_a_p6966_d26nt_R4	NA	cdca7_a_p6966_d26nt	see Fig. S7a	3tag_mRNAseq	28-day-old rosette leaves	B	pCDCA7a_alt_a_d26nt_CDCA7a
3tag_mRNAseq_cdca7_a_p6966_d26nt_R5	NA	cdca7_a_p6966_d26nt	see Fig. S7a	3tag_mRNAseq	28-day-old rosette leaves	B	pCDCA7a_alt_a_d26nt_CDCA7a
3tag_mRNAseq_cdca7_a_p6966_d4nt_R1	NA	cdca7_a_p6966_d4nt	see Fig. S7a	3tag_mRNAseq	28-day-old rosette leaves	B	pCDCA7a_alt_a_d4nt_CDCA7a
3tag_mRNAseq_cdca7_a_p6966_d4nt_R2	NA	cdca7_a_p6966_d4nt	see Fig. S7a	3tag_mRNAseq	28-day-old rosette leaves	B	pCDCA7a_alt_a_d4nt_CDCA7a
3tag_mRNAseq_cdca7_a_p6966_d4nt_R3	NA	cdca7_a_p6966_d4nt	see Fig. S7a	3tag_mRNAseq	28-day-old rosette leaves	B	pCDCA7a_alt_a_d4nt_CDCA7a
3tag_mRNAseq_cdca7_a_p6966_d4nt_R4	NA	cdca7_a_p6966_d4nt	see Fig. S7a	3tag_mRNAseq	28-day-old rosette leaves	B	pCDCA7a_alt_a_d4nt_CDCA7a
3tag_mRNAseq_cdca7_a_p6966_R1	NA	cdca7_a_p6966	see Fig. S7a	3tag_mRNAseq	28-day-old rosette leaves	B	pCDCA7a_alt_a_CDCA7a
3tag_mRNAseq_cdca7_a_p6966_R2	NA	cdca7_a_p6966	see Fig. S7a	3tag_mRNAseq	28-day-old rosette leaves	B	pCDCA7a_alt_a_CDCA7a
3tag_mRNAseq_cdca7_a_p6966_R3	NA	cdca7_a_p6966	see Fig. S7a	3tag_mRNAseq	28-day-old rosette leaves	B	pCDCA7a_alt_a_CDCA7a
3tag_mRNAseq_cdca7_a_p6966_R4	NA	cdca7_a_p6966	see Fig. S7a	3tag_mRNAseq	28-day-old rosette leaves	B	pCDCA7a_alt_a_CDCA7a
3tag_mRNAseq_cdca7_a_p6966_R5	NA	cdca7_a_p6966	see Fig. S7a	3tag_mRNAseq	28-day-old rosette leaves	B	pCDCA7a_alt_a_CDCA7a
3tag_mRNAseq_cdca7_a_R1	NA	cdca7_a_2	see Fig. S7a	3tag_mRNAseq	28-day-old rosette leaves	B	NA
3tag_mRNAseq_cdca7_a_R2	NA	cdca7_a_2	see Fig. S7a	3tag_mRNAseq	28-day-old rosette leaves	B	NA
3tag_mRNAseq_cdca7_a_R3	NA	cdca7_a_2	see Fig. S7a	3tag_mRNAseq	28-day-old rosette leaves	B	NA
3tag_mRNAseq_cdca7_ab_C183S_C209S_R1	NA	cdca7_ab_C183S_C209S	see Fig. S7a	3tag_mRNAseq	28-day-old rosette leaves	B	CDCA7a_C183S_C209S
3tag_mRNAseq_cdca7_ab_C183S_C209S_R2	NA	cdca7_ab_C183S_C209S	see Fig. S7a	3tag_mRNAseq	28-day-old rosette leaves	B	CDCA7a_C183S_C209S
3tag_mRNAseq_cdca7_ab_C183S_C209S_R3	NA	cdca7_ab_C183S_C209S	see Fig. S7a	3tag_mRNAseq	28-day-old rosette leaves	B	CDCA7a_C183S_C209S
3tag_mRNAseq_cdca7_ab_C183S_C209S_R4	NA	cdca7_ab_C183S_C209S	see Fig. S7a	3tag_mRNAseq	28-day-old rosette leaves	B	CDCA7a_C183S_C209S
3tag_mRNAseq_cdca7_ab_C183S_C209S_R5	NA	cdca7_ab_C183S_C209S	see Fig. S7a	3tag_mRNAseq	28-day-old rosette leaves	B	CDCA7a_C183S_C209S
3tag_mRNAseq_cdca7_ab_C183S_C209S_R6	NA	cdca7_ab_C183S_C209S	see Fig. S7a	3tag_mRNAseq	28-day-old rosette leaves	B	CDCA7a_C183S_C209S
3tag_mRNAseq_cdca7_ab_C183S_C209S_R7	NA	cdca7_ab_C183S_C209S	see Fig. S7a	3tag_mRNAseq	28-day-old rosette leaves	B	CDCA7a_C183S_C209S
3tag_mRNAseq_cdca7_ab_CDCA7_no_YFP_R1	NA	cdca7_ab_CDCA7_no_YFP	see Fig. S7a	3tag_mRNAseq	28-day-old rosette leaves	B	NA
3tag_mRNAseq_cdca7_ab_CDCA7_no_YFP_R2	NA	cdca7_ab_CDCA7_no_YFP	see Fig. S7a	3tag_mRNAseq	28-day-old rosette leaves	B	NA
3tag_mRNAseq_cdca7_ab_CDCA7_R1	NA	cdca7_ab_CDCA7	see Fig. S7a	3tag_mRNAseq	28-day-old rosette leaves	B	pCDCA7a_ref_CDCA7a
3tag_mRNAseq_cdca7_ab_CDCA7_R2	NA	cdca7_ab_CDCA7	see Fig. S7a	3tag_mRNAseq	28-day-old rosette leaves	B	pCDCA7a_ref_CDCA7a
3tag_mRNAseq_cdca7_ab_CDCA7_R3	NA	cdca7_ab_CDCA7	see Fig. S7a	3tag_mRNAseq	28-day-old rosette leaves	B	pCDCA7a_ref_CDCA7a
3tag_mRNAseq_cdca7_ab_CDCA7_R4	NA	cdca7_ab_CDCA7	see Fig. S7a	3tag_mRNAseq	28-day-old rosette leaves	B	pCDCA7a_ref_CDCA7a
3tag_mRNAseq_cdca7_ab_CDCA7_R5	NA	cdca7_ab_CDCA7	see Fig. S7a	3tag_mRNAseq	28-day-old rosette leaves	B	pCDCA7a_ref_CDCA7a
3tag_mRNAseq_cdca7_ab_dCter_R1	NA	cdca7_ab_dCter	see Fig. S7a	3tag_mRNAseq	28-day-old rosette leaves	B	CDCA7a_dCter
3tag_mRNAseq_cdca7_ab_dCter_R2	NA	cdca7_ab_dCter	see Fig. S7a	3tag_mRNAseq	28-day-old rosette leaves	B	CDCA7a_dCter
3tag_mRNAseq_cdca7_ab_dCter_R3	NA	cdca7_ab_dCter	see Fig. S7a	3tag_mRNAseq	28-day-old rosette leaves	B	CDCA7a_dCter
3tag_mRNAseq_cdca7_ab_dCter_R5	NA	cdca7_ab_dCter	see Fig. S7a	3tag_mRNAseq	28-day-old rosette leaves	B	CDCA7a_dCter
3tag_mRNAseq_cdca7_ab_dCter_R6	NA	cdca7_ab_dCter	see Fig. S7a	3tag_mRNAseq	28-day-old rosette leaves	B	CDCA7a_dCter
3tag_mRNAseq_cdca7_ab_dCter_R7	NA	cdca7_ab_dCter	see Fig. S7a	3tag_mRNAseq	28-day-old rosette leaves	B	CDCA7a_dCter
3tag_mRNAseq_cdca7_ab_dCter_R8	NA	cdca7_ab_dCter	see Fig. S7a	3tag_mRNAseq	28-day-old rosette leaves	B	CDCA7a_dCter
3tag_mRNAseq_cdca7_ab_dNter_R1	NA	cdca7_ab_dNter	see Fig. S7a	3tag_mRNAseq	28-day-old rosette leaves	B	CDCA7a_dNter
3tag_mRNAseq_cdca7_ab_dNter_R2	NA	cdca7_ab_dNter	see Fig. S7a	3tag_mRNAseq	28-day-old rosette leaves	B	CDCA7a_dNter
3tag_mRNAseq_cdca7_ab_dNter_R3	NA	cdca7_ab_dNter	see Fig. S7a	3tag_mRNAseq	28-day-old rosette leaves	B	CDCA7a_dNter
3tag_mRNAseq_cdca7_ab_dNter_R4	NA	cdca7_ab_dNter	see Fig. S7a	3tag_mRNAseq	28-day-old rosette leaves	B	CDCA7a_dNter
3tag_mRNAseq_cdca7_ab_dNter_R5	NA	cdca7_ab_dNter	see Fig. S7a	3tag_mRNAseq	28-day-old rosette leaves	B	CDCA7a_dNter
3tag_mRNAseq_cdca7_ab_dNter_R6	NA	cdca7_ab_dNter	see Fig. S7a	3tag_mRNAseq	28-day-old rosette leaves	B	CDCA7a_dNter
3tag_mRNAseq_cdca7_ab_p6966_d26nt_R1	NA	cdca7_ab_p6966_d26nt	see Fig. S7a	3tag_mRNAseq	28-day-old rosette leaves	B	pCDCA7a_alt_a_d26nt_CDCA7a
3tag_mRNAseq_cdca7_ab_p6966_d26nt_R2	NA	cdca7_ab_p6966_d26nt	see Fig. S7a	3tag_mRNAseq	28-day-old rosette leaves	B	pCDCA7a_alt_a_d26nt_CDCA7a
3tag_mRNAseq_cdca7_ab_p6966_d26nt_R3	NA	cdca7_ab_p6966_d26nt	see Fig. S7a	3tag_mRNAseq	28-day-old rosette leaves	B	pCDCA7a_alt_a_d26nt_CDCA7a
3tag_mRNAseq_cdca7_ab_p6966_d26nt_R4	NA	cdca7_ab_p6966_d26nt	see Fig. S7a	3tag_mRNAseq	28-day-old rosette leaves	B	pCDCA7a_alt_a_d26nt_CDCA7a
3tag_mRNAseq_cdca7_ab_p6966_d26nt_R5	NA	cdca7_ab_p6966_d26nt	see Fig. S7a	3tag_mRNAseq	28-day-old rosette leaves	B	pCDCA7a_alt_a_d26nt_CDCA7a
3tag_mRNAseq_cdca7_ab_p6966_d26nt_R6	NA	cdca7_ab_p6966_d26nt	see Fig. S7a	3tag_mRNAseq	28-day-old rosette leaves	B	pCDCA7a_alt_a_d26nt_CDCA7a
3tag_mRNAseq_cdca7_ab_p6966_d26nt_R7	NA	cdca7_ab_p6966_d26nt	see Fig. S7a	3tag_mRNAseq	28-day-old rosette leaves	B	pCDCA7a_alt_a_d26nt_CDCA7a
3tag_mRNAseq_cdca7_ab_p6966_d4nt_R1	NA	cdca7_ab_p6966_d4nt	see Fig. S7a	3tag_mRNAseq	28-day-old rosette leaves	B	pCDCA7a_alt_a_d4nt_CDCA7a
3tag_mRNAseq_cdca7_ab_p6966_d4nt_R2	NA	cdca7_ab_p6966_d4nt	see Fig. S7a	3tag_mRNAseq	28-day-old rosette leaves	B	pCDCA7a_alt_a_d4nt_CDCA7a
3tag_mRNAseq_cdca7_ab_p6966_R1	NA	cdca7_ab_p6966	see Fig. S7a	3tag_mRNAseq	28-day-old rosette leaves	B	pCDCA7a_alt_a_CDCA7a
3tag_mRNAseq_cdca7_ab_p6966_R2	NA	cdca7_ab_p6966	see Fig. S7a	3tag_mRNAseq	28-day-old rosette leaves	B	pCDCA7a_alt_a_CDCA7a
3tag_mRNAseq_cdca7_ab_p6966_R3	NA	cdca7_ab_p6966	see Fig. S7a	3tag_mRNAseq	28-day-old rosette leaves	B	pCDCA7a_alt_a_CDCA7a
3tag_mRNAseq_cdca7_ab_p6966_R4	NA	cdca7_ab_p6966	see Fig. S7a	3tag_mRNAseq	28-day-old rosette leaves	B	pCDCA7a_alt_a_CDCA7a
3tag_mRNAseq_cdca7_ab_p6966_R5	NA	cdca7_ab_p6966	see Fig. S7a	3tag_mRNAseq	28-day-old rosette leaves	B	pCDCA7a_alt_a_CDCA7a
3tag_mRNAseq_cdca7_ab_R2	NA	cdca7_ab_3	see Fig. S7a	3tag_mRNAseq	28-day-old rosette leaves	B	NA
3tag_mRNAseq_cdca7_ab_R3	NA	cdca7_ab_3	see Fig. S7a	3tag_mRNAseq	28-day-old rosette leaves	B	NA
3tag_mRNAseq_cdca7_ab_R35A_N42L_R1	NA	cdca7_ab_R35A_N42L	see Fig. S7a	3tag_mRNAseq	28-day-old rosette leaves	B	CDCA7a_R35A_N42L
3tag_mRNAseq_cdca7_ab_R35A_N42L_R2	NA	cdca7_ab_R35A_N42L	see Fig. S7a	3tag_mRNAseq	28-day-old rosette leaves	B	CDCA7a_R35A_N42L
3tag_mRNAseq_cdca7_ab_R35A_N42L_R3	NA	cdca7_ab_R35A_N42L	see Fig. S7a	3tag_mRNAseq	28-day-old rosette leaves	B	CDCA7a_R35A_N42L
3tag_mRNAseq_cdca7_ab_R35A_N42L_R4	NA	cdca7_ab_R35A_N42L	see Fig. S7a	3tag_mRNAseq	28-day-old rosette leaves	B	CDCA7a_R35A_N42L
3tag_mRNAseq_cdca7_ab_R35A_N42L_R5	NA	cdca7_ab_R35A_N42L	see Fig. S7a	3tag_mRNAseq	28-day-old rosette leaves	B	CDCA7a_R35A_N42L
3tag_mRNAseq_cdca7_ab_R35A_N42L_R6	NA	cdca7_ab_R35A_N42L	see Fig. S7a	3tag_mRNAseq	28-day-old rosette leaves	B	CDCA7a_R35A_N42L
3tag_mRNAseq_cdca7_ab_R4	NA	cdca7_ab_3	see Fig. S7a	3tag_mRNAseq	28-day-old rosette leaves	B	NA
3tag_mRNAseq_cdca7_ab_R5	NA	cdca7_ab_3	see Fig. S7a	3tag_mRNAseq	28-day-old rosette leaves	B	NA
3tag_mRNAseq_cdca7_b_R1	NA	cdca7_b_1	see Fig. S7a	3tag_mRNAseq	28-day-old rosette leaves	B	NA
3tag_mRNAseq_cdca7_b_R2	NA	cdca7_b_1	see Fig. S7a	3tag_mRNAseq	28-day-old rosette leaves	B	NA
3tag_mRNAseq_cdca7_b_R3	NA	cdca7_b_1	see Fig. S7a	3tag_mRNAseq	28-day-old rosette leaves	B	NA
3tag_mRNAseq_cdca7_b_R4	NA	cdca7_b_1	see Fig. S7a	3tag_mRNAseq	28-day-old rosette leaves	B	NA
3tag_mRNAseq_cdca7_b_R5	NA	cdca7_b_1	see Fig. S7a	3tag_mRNAseq	28-day-old rosette leaves	B	NA
3tag_mRNAseq_cdca7_b_R6	NA	cdca7_b_1	see Fig. S7a	3tag_mRNAseq	28-day-old rosette leaves	B	NA
3tag_mRNAseq_WT_R1	NA	WT	see Fig. S7a	3tag_mRNAseq	28-day-old rosette leaves	B	NA
3tag_mRNAseq_WT_R2	NA	WT	see Fig. S7a	3tag_mRNAseq	28-day-old rosette leaves	B	NA
3tag_mRNAseq_WT_R3	NA	WT	see Fig. S7a	3tag_mRNAseq	28-day-old rosette leaves	B	NA
3tag_mRNAseq_WT_R4	NA	WT	see Fig. S7a	3tag_mRNAseq	28-day-old rosette leaves	B	NA
3tag_mRNAseq_WT_R5	NA	WT	see Fig. S7a	3tag_mRNAseq	28-day-old rosette leaves	B	NA
WGBS_Col_0_rep1	NA	Col_0	NA	WGBS	9-true-leaf rosette	D	NA
WGBS_Col_0_rep2	NA	Col_0	NA	WGBS	9-true-leaf rosette	D	NA
WGBS_AT4G37110_mutant	NA	at4g37110	NA	WGBS	9-true-leaf rosette	D	NA
WGBS_AT4G37120_mutant	NA	at4g37120	NA	WGBS	9-true-leaf rosette	D	NA
WGBS_AT4G37130_mutant	NA	at4g37130	NA	WGBS	9-true-leaf rosette	D	NA
TWGBS_batch_C_cdca7ab_1_G3_rep1_R2	NA	cdca7ab_1	G3	T-WGBS	28-day-old rosette leaves	C	NA
TWGBS_batch_C_cdca7ab_1_G3_rep2_R2	NA	cdca7ab_1	G3	T-WGBS	28-day-old rosette leaves	C	NA
TWGBS_batch_C_cdca7ab_1_G8_rep1_R2	NA	cdca7ab_1	G8	T-WGBS	28-day-old rosette leaves	C	NA
TWGBS_batch_C_cdca7ab_1_G8_rep2_R2	NA	cdca7ab_1	G8	T-WGBS	28-day-old rosette leaves	C	NA
TWGBS_batch_C_Col_0_rep1_R2	NA	Col_0	NA	T-WGBS	28-day-old rosette leaves	C	NA
TWGBS_batch_C_Col_0_rep2_R2	NA	Col_0	NA	T-WGBS	28-day-old rosette leaves	C	NA
TWGBS_batch_C_ddm1_2_G3_rep1_R2	NA	ddm1_2_G3	G3	T-WGBS	28-day-old rosette leaves	C	NA
TWGBS_batch_C_ddm1_2_G3_rep2_R2	NA	ddm1_2_G3	G3	T-WGBS	28-day-old rosette leaves	C	NA
TWGBS_batch_C_ddm1_2_G6_rep1_R2	NA	ddm1_2_G6	G8	T-WGBS	28-day-old rosette leaves	C	NA
TWGBS_batch_C_ddm1_2_G6_rep2_R2	NA	ddm1_2_G6	G8	T-WGBS	28-day-old rosette leaves	C	NA

## Sheet: table S5_Viridiplantae 66 taxa
Comment	Taxonomic group	Abbreviation	Species (+ strain, version)	Source	# Genes	Reference	Download link
	Glaucophyta-Glaucophyceae-Glaucocystales	GLA-CYRPA	Cyanophora paradoxa CCMP329 v2	Genome	24922 (25831)	Price et al., 2012, Science; Price et al., 2019, DNA Res	https://phycocosm.jgi.doe.gov/Cyapar1/Cyapar1.home.html
EukProt (EP00736)	Rhodelphidia-Rhodelphea	RDP-RDPMA	Rhodelphis marinus Colp-29	Transcriptome	14585	Gawryluk et al., 2019, Nature	https://doi.org/10.5061/dryad.tr6d8q2
	Rhodophyta-Cyanidiophyceae-Cyanidioschyzonales	RHO_CYAN-CZME	Cyanidioschyzon merolae 10D v3	Genome	5044	Matsuzaki et al., 2004, Nature; Nozaki et al., 2007, BMC Biol	https://www.ncbi.nlm.nih.gov/genome/?term=txid280699[Organism:noexp]
	Rhodophyta-Florideophyceae-Rhodymeniophycidae-Gigartinales	RHO_FLOR-CHCR	Chondrus crispus	Genome	9807	Collén et al., 2013, PNAS	https://plants.ensembl.org/Chondrus_crispus/Info/Index
	Rhodophyta-Porphyridiophyceae	RHO_PORP-PDPP	Porphyridium purpureum CCMP1328 v2	Genome	9898	Bhattacharya et al., 2013, Nat Commun; Lee et al., 2019, Nat Commun	https://www.ncbi.nlm.nih.gov/bioproject/PRJNA560054/
	Viridiplantae--Angiosperms-ANA-Amborellales	VIR_STR_ANG-AMBTR	Amborella trichopoda var. SantaCruz 75HAP1 v2.1	Genome	21800	Albert et al., 2013, Science	https://data.jgi.doe.gov/refine-download/phytozome?organism=AtrichopodavarSantaCruz75HAP1&expanded=727
water lily	Viridiplantae--Angiosperms-ANA-Nymphaeales	VIR_STR_ANG-NYMCO	Nymphaea colorata v1.2	Genome	24059 (43975)	Zhang et al., 2019, Nature	https://data.jgi.doe.gov/refine-download/phytozome?genome_id=566&expanded=Phytozome-566
beet	Viridiplantae--Angiosperms-Eudiocots-(Superasterids)-Caryophyllales	VIR_STR_ANG-BETVU	Beta vulgaris ssp. vulgaris EL10.2_2	Genome	21587	https://pubmed.ncbi.nlm.nih.gov/36208288/	https://phytozome-next.jgi.doe.gov/info/Bvulgarisssp_vulgaris_EL10_2_2
sunflower	Viridiplantae--Angiosperms-Eudiocots-Asterids- Asterales	VIR_STR_ANG-HELAN	Helianthus annuus r1.2	Genome	52243	doi.org/10.1038/nature22380	https://phytozome-next.jgi.doe.gov/info/Hannuus_r1_2
tomato	Viridiplantae--Angiosperms-Eudiocots-Asterids-Solanales	VIR_STR_ANG-SOLYC	Solanum lycopersicum ITAG4.0	Genome	34074	Zhou et al., 2022, Nature	https://phytozome-next.jgi.doe.gov/info/Slycopersicum_ITAG5_0
Colorado blue columbine	Viridiplantae--Angiosperms-Eudiocots-Ranunculales	VIR_STR_ANG-AQUCO	Aquilegia coerulea v3.1	Genome	30023	doi.org/10.7554/elife.36426	https://phytozome-next.jgi.doe.gov/info/Acoerulea_v3_1
soybean	Viridiplantae--Angiosperms-Eudiocots-Rosids-Fabids-Fabales	VIR_STR_ANG-GLYMA	Glycine max Wm82.a4.v1	Genome	52872	https://doi.org/10.1038/nature08670	https://phytozome-next.jgi.doe.gov/info/Gmax_Wm82_a4_v1
China rose	Viridiplantae--Angiosperms-Eudiocots-Rosids-Fabids-Rosales	VIR_STR_ANG-ROSCH	Rosa chinensis v2	Genome	45464	Raymond et al., 2018, Nat Genet	https://plants.ensembl.org/Rosa_chinensis/Info/Index
	Viridiplantae--Angiosperms-Eudiocots-Rosids-Malvids-Brassicales-Brassicaceae-[L1]Camelineae	VIR_STR_ANG_B_BRAS_L1-AHAL	Arabidopsis halleri v2.1.0	Genome	28722	X	https://phytozome-next.jgi.doe.gov/info/Ahalleri_v2_1_0
	Viridiplantae--Angiosperms-Eudiocots-Rosids-Malvids-Brassicales-Brassicaceae-[L1]Camelineae	VIR_STR_ANG_B_BRAS_L1-ALYR	Arabidopsis lyrata v2.1	Genome	31073	https://doi.org/10.1038/ng.807	https://phytozome-next.jgi.doe.gov/info/Alyrata_v2_1
	Viridiplantae--Angiosperms-Eudiocots-Rosids-Malvids-Brassicales-Brassicaceae-[L1]Camelineae	VIR_STR_ANG_B_BRAS_L1-CAPRU	Capsella rubella v1.1	Genome	27682	https://doi.org/10.1038/ng.2669	https://phytozome-next.jgi.doe.gov/info/Crubella_v1_1
	Viridiplantae--Angiosperms-Eudiocots-Rosids-Malvids-Brassicales-Brassicaceae-[L1]Camelineae	VIR_STR_ANG_B_BRAS_L1-ATH	Arabidopsis thaliana Col-0 TAIR10	Genome	27409	Gan et al., 2011, Nature	https://www.arabidopsis.org/download/index.jsp
	Viridiplantae--Angiosperms-Eudiocots-Rosids-Malvids-Brassicales-Brassicaceae-[L1]Cardamineae	VIR_STR_ANG_B_BRAS_L1-RORIS	Rorippa islandica v1.1	Genome	30646	BMAP	https://phytozome-next.jgi.doe.gov/bmap/info/Rislandica_v1_1
	Viridiplantae--Angiosperms-Eudiocots-Rosids-Malvids-Brassicales-Brassicaceae-[L1]Descurainieae	VIR_STR_ANG_B_BRAS_L1-DESSO	Descurainia sophioides v1.1	Genome	28032	BMAP	https://phytozome-next.jgi.doe.gov/bmap/info/Dsophioides_v1_1
	Viridiplantae--Angiosperms-Eudiocots-Rosids-Malvids-Brassicales-Brassicaceae-[L1]Lepidieae	VIR_STR_ANG_B_BRAS_L1-LEPSA	Lepidium sativum v1.1	Genome	52114	BMAP	https://phytozome-next.jgi.doe.gov/bmap/info/Lsativum_v1_1
BMAP, turnip	Viridiplantae--Angiosperms-Eudiocots-Rosids-Malvids-Brassicales-Brassicaceae-[L2]Brassiceae	VIR_STR_ANG_B_BRAS_L2-BRARA	Brassica rapa ssp. trilocularis R500 v2.1	Genome	39581	X	https://phytozome-next.jgi.doe.gov/info/Brapassp_trilocularisR500_v2_1
	Viridiplantae--Angiosperms-Eudiocots-Rosids-Malvids-Brassicales-Brassicaceae-[L2]Eutremeae	VIR_STR_ANG_B_BRAS_L2-SCHPA	Schrenkiella parvula v2.2	Genome	26847	https://doi.org/10.1038/ng.889	https://phytozome-next.jgi.doe.gov/info/Sparvula_v2_2
BMAP	Viridiplantae--Angiosperms-Eudiocots-Rosids-Malvids-Brassicales-Brassicaceae-[L2]Isatideae	VIR_STR_ANG_B_BRAS_L2-MYAPE	Myagrum perfoliatum v2.1	Genome	25732	BMAP	https://phytozome-next.jgi.doe.gov/bmap/info/Mperfoliatum_v2_1
	Viridiplantae--Angiosperms-Eudiocots-Rosids-Malvids-Brassicales-Brassicaceae-[L2]Thlaspideae	VIR_STR_ANG_B_BRAS_L2-THLAR	Thlaspi arvense v1.1	Genome	38735	BMAP	https://phytozome-next.jgi.doe.gov/bmap/info/Tarvense_v1_1
	Viridiplantae--Angiosperms-Eudiocots-Rosids-Malvids-Brassicales-Brassicaceae-[L2E]Alysseae	VIR_STR_ANG_B_BRAS_L2E-ALYLI	Alyssum linifolium v1.1	Genome	51429	BMAP	https://phytozome-next.jgi.doe.gov/bmap/info/Alinifolium_v1_1
	Viridiplantae--Angiosperms-Eudiocots-Rosids-Malvids-Brassicales-Brassicaceae-[L2E]Iberideae	VIR_STR_ANG_B_BRAS_L2E-IBEAM	Iberis amara v1.1	Genome	65180	BMAP	https://phytozome-next.jgi.doe.gov/bmap/info/Iamara_v1_1
	Viridiplantae--Angiosperms-Eudiocots-Rosids-Malvids-Brassicales-Brassicaceae-[L2E]Schizopetaleae	VIR_STR_ANG_B_BRAS_L2E-CAUAM	Caulanthus amplexicaulis v1.1	Genome	47689	BMAP	https://phytozome-next.jgi.doe.gov/bmap/info/Camplexicaulis_v1_1
	Viridiplantae--Angiosperms-Eudiocots-Rosids-Malvids-Brassicales-Brassicaceae-[L3]Chorisporeae	VIR_STR_ANG_B_BRAS_L3-DIPST	Diptychocarpus strictus v1.1	Genome	29624	BMAP	https://phytozome-next.jgi.doe.gov/bmap/info/Dstrictus_v1_1
	Viridiplantae--Angiosperms-Eudiocots-Rosids-Malvids-Brassicales-Brassicaceae-[L3]Euclidieae	VIR_STR_ANG_B_BRAS_L3-EUCSY	Euclidium syriacum v1.1	Genome	31655	BMAP	https://phytozome-next.jgi.doe.gov/bmap/info/Esyriacum_v1_1
	Viridiplantae--Angiosperms-Eudiocots-Rosids-Malvids-Brassicales-Brassicaceae-Anastaticeae	VIR_STR_ANG_B_BRAS-MALMA	Malcolmia maritima v1.1	Genome	30348	BMAP	https://phytozome-next.jgi.doe.gov/bmap/info/Mmaritima_v1_1
	Viridiplantae--Angiosperms-Eudiocots-Rosids-Malvids-Brassicales-Brassicaceae-Biscutelleae	VIR_STR_ANG_B_BRAS-LUNAN	Lunaria annua v1.1	Genome	39940	BMAP	https://phytozome-next.jgi.doe.gov/bmap/info/Lannua_v1_1
papaya	Viridiplantae--Angiosperms-Eudiocots-Rosids-Malvids-Brassicales-Caricaceae	VIR_STR_ANG_B_CARI-CARPA	Carica papaya ASGPBv0.4	Genome	27769	https://doi.org/10.1038/nature06856	https://phytozome-next.jgi.doe.gov/info/Cpapaya_ASGPBv0_4
	Viridiplantae--Angiosperms-Eudiocots-Rosids-Malvids-Brassicales-Cleomaceae	VIR_STR_ANG_B_CLEO-CLEVI	Cleome violacea v2.1	Genome	21850	BMAP	https://phytozome-next.jgi.doe.gov/bmap/info/Cviolacea_v2_1
cotton	Viridiplantae--Angiosperms-Eudiocots-Rosids-Malvids-Malvales-Malvaceae	VIR_STR_ANG_M-GOSRA	Gossypium raimondii v2.1	Genome	37505	https://doi.org/10.1038/nature11798	https://phytozome-next.jgi.doe.gov/info/Graimondii_v2_1
cacao	Viridiplantae--Angiosperms-Eudiocots-Rosids-Malvids-Malvales-Malvaceae	VIR_STR_ANG_M-THECA	Theobroma cacao v2.1	Genome	27379	https://doi.org/10.1186/gb-2013-14-6-r53	https://phytozome-next.jgi.doe.gov/info/Tcacao_v2_1
tangerin	Viridiplantae--Angiosperms-Eudiocots-Rosids-Sapindales	VIR_STR_ANG-CITCL	Citrus clementina v1.0	Genome	24533	https://doi.org/10.1038/nature25447	https://phytozome-next.jgi.doe.gov/info/Cclementina_v1_0
Grape vine	Viridiplantae--Angiosperms-Eudiocots-Rosids-Vitales	VIR_STR_ANG-VITVI	Vitis vinifera v2.1	Genome	31845	doi.org/10.1038/nature06148	https://phytozome-next.jgi.doe.gov/info/Vvinifera_v2_1
stout camphor tree	Viridiplantae--Angiosperms-Magnoliids- Laurales	VIR_STR_ANG-CINKA	Cinnamomum kanehirae v3	Genome	27899	doi.org/10.1038/s41477-018-0337-0
tulip tree	Viridiplantae--Angiosperms-Magnoliids-Magnoliales	VIR_STR_ANG-LIRTU	Liriodendron tulipifera YP108A v1.1	Genome	29655		https://phytozome-next.jgi.doe.gov/info/LtulipiferaYP108A_v1_1
	Viridiplantae--Angiosperms-Monocots- Poales	VIR_STR_ANG-SORBI	Sorghum bicolor v5.1	Genome	32160	doi.org/10.1111/tpj.13781	https://phytozome-next.jgi.doe.gov/info/Sbicolor_v5_1
corn	Viridiplantae--Angiosperms-Monocots- Poales	VIR_STR_ANG-ZEMAY	Zea mays B73	Genome	39756 (72539)	Gore et al., 2009, Science	https://plants.ensembl.org/Zea_mays/Info/Index
seagrass	Viridiplantae--Angiosperms-Monocots-Alismatales	VIR_STR_ANG-ZOMAR	Zostera marina v3.1	Genome	21483	Olsen et al., 2016, Nature	https://phytozome-next.jgi.doe.gov/info/Zmarina_v3_1
rice	Viridiplantae--Angiosperms-Monocots-Cyperales	VIR_STR_ANG-ORYSA	Oryza sativa vRGAP7	Genome	40718	Goff et al., 2002, Science	http://rice.plantbiology.msu.edu/downloads_gad.shtml
	Viridiplantae-Chlorophyta-(Prasinophyte)-Mamiellophyceae	VIR_CHL_PRA-OSTAU	Ostreococcus tauri RCC4221 v2	Genome	7668	Palenik et al., 2007, PNAS; Blanc-Mathieu et al., 2014, BMC Genomics	https://phycocosm.jgi.doe.gov/Ostta4221_3/Ostta4221_3.home.html
	Viridiplantae-Chlorophyta-Chlorophyceae	VIR_CHL_CHR-CRE	Chlamydomonas reinhardtii CC-4532 v6.1	Genome	17693	Merchant et al., 2007, Science	https://data.jgi.doe.gov/refine-download/phytozome?organism=CreinhardtiiCC-4532&expanded=707
	Viridiplantae-Chlorophyta-Chlorophyceae	VIR_CHL_CHR-VOCAR	Volvox carteri v2.1	Genome	14247	Prochnik et al., 2010, Science	https://phytozome-next.jgi.doe.gov/info/Vcarteri_v2_1
	Viridiplantae-Chlorophyta-Chloropicophyceae	VIR_CHL_CHI-CPIPR	Chloropicon primus CCMP1205	Genome	8639	Lemieux et al., 2020, Nat Commun	https://genome.jgi.doe.gov/portal/pages/dynamicOrganismDownload.jsf?organism=Chlpri1
	Viridiplantae-Chlorophyta-Trebouxiophyceae	VIR_CHL_TBX-COSUB	Coccomyxa subellipsoidea C-169 v2.0	Genome	9629	Blanc et al., 2012, Genome Biol	https://phytozome-next.jgi.doe.gov/info/CsubellipsoideaC_169_v2_0
	Viridiplantae-Chlorophyta-Trebouxiophyceae	VIR_CHL_TBX-PCCLR	Picochlorum sp. SENEW3 v2.0	Genome	6760	Foflonker et al., 2018, MBE	http://cyanophora.rutgers.edu/picochlorum/
	Viridiplantae-Chlorophyta-Ulvophyceae	VIR_CHL_ULV-ULVMU	Ulva mutabilis Føyn	Genome	12924	De Clerck et al., 2018, Curr Biol	https://phycocosm.jgi.doe.gov/Ulvmu1/Ulvmu1.home.html
	Viridiplantae-Prasinodermophyta	VIR_PDM-PRACO	Prasinoderma coloniale	Genome	7139	Li et al., 2020, Nat Ecol Evol	https://genome.jgi.doe.gov/portal/pages/dynamicOrganismDownload.jsf?organism=Praco1
	Viridiplantae-Streptophyta-(Charophyta)- Charophyceae	VIR_STR_CHA-CHABR	Chara braunii	Genome	35885	Nishiyama et al., 2018, Cell	https://mycocosm.jgi.doe.gov/Chabra1/Chabra1.home.html
	Viridiplantae-Streptophyta-(Charophyta)- Mesostigmatophyceae	VIR_STR_MES-MESVI	Mesostigma viride CCAC 1140	Genome	9300	Wang et al., 2020, Nat Plants	https://genome.jgi.doe.gov/portal/Mesovir1/Mesovir1.download.html
	Viridiplantae-Streptophyta-(Charophyta)-Chlorokybophyceae	VIR_STR_CKB-CKBAT	Chlorokybus atmophyticus	Genome	9300	Wang et al., 2020, Nat Plants	https://phycocosm.jgi.doe.gov/Chlat1/Chlat1.home.html
	Viridiplantae-Streptophyta-(Charophyta)-Klebsormidiophyceae	VIR_STR_KLB-KLBNI	Klebsormidium nitens NIES-2285 v1.1	Genome	17207	Hori et al., 2014, Nat Commun	http://www.plantmorphogenesis.bio.titech.ac.jp/~algae_genome_project/klebsormidium/kf_download.htm
	Viridiplantae-Streptophyta-(Charophyta)-Zynemophyceae	VIR_STR_ZYN-MTNEN	Mesotaenium endlicherianum SAG 12.97	Genome	11080	Cheng et al., 2019, Cell	https://genome.jgi.doe.gov/portal/pages/dynamicOrganismDownload.jsf?organism=Mesen1
	Viridiplantae-Streptophyta-Bryophyta-(Anthocerotophyta)-Hornworts	VIR_STR_BRY-ATCAN	Anthoceros angustus Steph	Genome	14619	Zhang et al., 2020, Nat Plants	https://doi.org/10.5061/dryad.msbcc2ftv
	Viridiplantae-Streptophyta-Bryophyta-Liverworts	VIR_STR_BRY-MARPO	Marchantia polymorpha v6.1	Genome	18336 (23399)	Montgomery et al., 2020, Curr Biol	https://marchantia.info/download/MpTak_v6.1/
	Viridiplantae-Streptophyta-Bryophyta-Moss	VIR_STR_BRY-CERPU	Ceratodon purpureus GG1 v1.1	Genome	31482 (40806)	Carey et al., 2021, Sci Adv	https://data.jgi.doe.gov/refine-download/phytozome?organism=CpurpureusR40&expanded=538
	Viridiplantae-Streptophyta-Bryophyta-Moss	VIR_STR_BRY-PHPAT	Physcomitrella patens v3.3	Genome	32926 (87533)	Rensing et al., 2008, Science; Lang et al., 2017, Plant J	https://phytozome.jgi.doe.gov/pz/portal.html#!info?alias=Org_Ppatens
Previously 'Sphagnum fallax'	Viridiplantae-Streptophyta-Bryophyta-Moss	VIR_STR_BRY-SPHAN	Sphagnum angustifolium v1.1	Genome	25100	Healey et al., 2023, Nat Plants	https://data.jgi.doe.gov/refine-download/phytozome?organism=Sfallax&expanded=522
	Viridiplantae-Streptophyta-Tracheophytes-Gymnosperms	VIR_STR_GYM-GKGBI	Ginkgo biloba	Genome	27836	Liu et al., 2021, Nat Plants	https://ginkgo.zju.edu.cn/genome/ftp/
western redcedar	Viridiplantae-Streptophyta-Tracheophytes-Gymnosperms	VIR_STR_GYM-THUPL	Thuja plicata v3.1	Genome	39659 (65809)	doi.org/10.1101/gr.276358.121	https://data.jgi.doe.gov/refine-download/phytozome?organism=Tplicata&expanded=572
	Viridiplantae-Streptophyta-Tracheophytes-Lycophytes	VIR_STR_LYC-DIPCO	Diphasiastrum complanatum v3.1	Genome	31430	X	https://phytozome-next.jgi.doe.gov/info/Dcomplanatum_v3_1
	Viridiplantae-Streptophyta-Tracheophytes-Lycophytes	VIR_STR_LYC-SELMO	Selaginella moellendorffii FM3	Genome	22285	Banks et al., 2011, Science	https://genome.jgi.doe.gov/portal/pages/accessDenied.jsf?state=%27anonDownload%27
	Viridiplantae-Streptophyta-Tracheophytes-Polypodiophyta	VIR_STR_POL-CERRI	Ceratopteris richardii v2.1	Genome	36857	doi.org/10.1038/s41477-022-01226-7	https://phytozome-next.jgi.doe.gov/info/Crichardii_v2_1
#### corresponding to extended data Fig. 2a

## Sheet: table S6_Archaeplastida 50 taxa
Comment	Taxonomic group	Abbreviation	Species (+ strain, version)	Source	# Genes	Reference	Download link
OUTGROUP	Cryptophyta	OUT-GUTHE	Guillardia theta CCMP2712	Genome	24822	Curtis et al., 2012, Nature	https://www.ncbi.nlm.nih.gov/datasets/taxonomy/905079/
OUTGROUP	Haptophyta	OUT-EMHUX	Emiliania huxleyi CCMP1516	Genome	38554	Read et al., 2013, Nature	https://www.ncbi.nlm.nih.gov/datasets/taxonomy/2903/
OUTGROUP	Strameophiles-Phaeophyceae	OUT-ECSP	Ectocparus sp. Ec32 v2	Genome	16738 (24338)	Cock et al., 2010, Nature	https://bioinformatics.psb.ugent.be/gdb/ectocarpusV2/EctsiV2_prot_LATEST.tfa.gz
OUTGROUP	Strameophiles-Diatom	OUT-PHTRI	Phaeodactylum tricornutum CCAP 1055/1	Genome	10408	Bowler et al., 2008, Nature	https://www.ncbi.nlm.nih.gov/datasets/genome/GCF_000150955.2/
	Glaucophyta-Glaucophyceae-Glaucocystales	GLA-CYRPA	Cyanophora paradoxa CCMP329 v2	Genome	24922 (25831)	Price et al., 2019, DNA Res (Price et al., 2012, Science)	https://phycocosm.jgi.doe.gov/Cyapar1/Cyapar1.home.html
EukProt (EP00276)	Glaucophyta-Glaucophyceae-Gloeochaetales	GLA-GLOWI	Gloeochaete wittrockiana	Transcriptome	25339	Keeling et al., 2014, PLoS Biol	https://figshare.com/articles/dataset/EukProt_a_database_of_genome-scale_predicted_proteins_across_the_diversity_of_eukaryotic_life/12417881/3
EukProt (EP00735)	Rhodelphidia-Rhodelphea	RDP-RDPLI	Rhodelphis limneticus Colp-38	Transcriptome	15672	Gawryluk et al., 2019, Nature	https://doi.org/10.5061/dryad.tr6d8q2
EukProt (EP00736)	Rhodelphidia-Rhodelphea	RDP-RDPMA	Rhodelphis marinus Colp-29	Transcriptome	14585	Gawryluk et al., 2019, Nature	https://doi.org/10.5061/dryad.tr6d8q2
	Rhodophyta-Cyanidiophyceae-Cyanidiales	RHO_CYAN-CDCA	Cyanidium caldarium 063 E5	Genome	4870	Cho et al., 2023, Nat Commun	https://www.ncbi.nlm.nih.gov/datasets/taxonomy/2771/
	Rhodophyta-Cyanidiophyceae-Cyanidioschyzonales	RHO_CYAN-CZME	Cyanidioschyzon merolae 10D v3	Genome	5044	Nozaki et al., 2007, BMC Biol (Matsuzaki et al., 2004, Nature)	https://www.ncbi.nlm.nih.gov/genome/?term=txid280699[Organism:noexp]
Previously 'Galdieria sulphuraria'	Rhodophyta-Cyanidiophyceae-Galdieriales	RHO_CYAN-GAJA	Galdieria javensis 074W	Genome	7174	Schönknecht et al., 2013, Science	https://plants.ensembl.org/Galdieria_sulphuraria/Info/Index
Previously 'Galdieria sulphuraria'	Rhodophyta-Cyanidiophyceae-Galdieriales	RHO_CYAN-GAYE	Galdieria yellowstonensis 108.79 E11	Genome	7022	Cho et al., 2023, Nat Commun	https://www.ncbi.nlm.nih.gov/datasets/taxonomy/3028027/
	Rhodophyta-Porphyridiophyceae	RHO_PORP-PDPP	Porphyridium purpureum CCMP1328 v2	Genome	9898	Lee et al., 2019, Nat Commun (Bhattacharya et al., 2013, Nat Commun)	https://www.ncbi.nlm.nih.gov/bioproject/PRJNA560054/
Private DB (Dongseok Kim), NEW	Rhodophyta-Porphyridiophyceae	RHO_PORP-PDAE	Porphyridium aerugineum CCMP1948	Genome	12122 (12171)	Kim et al., Unpublished	DRYAD (Paer_CCMP1948_proteins_ctg_tag.faa)
	Rhodophyta-Stylonematophyceae	RHO_STYL-RSMA	Rhodosorus marinus CCMP1338	Genome	8540	Lee et al., 2023, Nat Commun	https://www.ncbi.nlm.nih.gov/datasets/taxonomy/101924/
Previously 'Pyropia yezoensis'	Rhodophyta-Bangiophyceae	RHO_BANG-NPYE	Neopyropia yezoensis	Genome	12855	Wang et al., 2020, Nat Commun	http://porphyra.rutgers.edu/bindex.php
	Rhodophyta-Bangiophyceae	RHO_BANG-POUM	Porphyra umbilicalis v1.5	Genome	13567	Brawley et al., 2017, PNAS	https://phytozome.jgi.doe.gov/pz/portal.html#!bulk?org=Org_Pumbilicalis_er
Private DB (NEW for 50 taxa; Hocheol Kim)	Rhodophyta-Florideophyceae-Ahnfeltiophycidae-Ahnfeltiales	RHO_FLOR-ANPL	Ahnfeltia plicata UK	Genome	8471	Kim et al., Unpublished	DRYAD (A.plicata_UK_v2_protein.fasta)
	Rhodophyta-Florideophyceae-Rhodymeniophycidae-Gigartinales	RHO_FLOR-CHCR	Chondrus crispus	Genome	9807	Collén et al., 2013, PNAS	https://plants.ensembl.org/Chondrus_crispus/Info/Index
	Rhodophyta-Florideophyceae-Rhodymeniophycidae-Gracilariales	RHO_FLOR-GPCH	Gracilariopsis chorda SKKU	Genome	10806	Lee et al., 2018, MBE	https://www.ncbi.nlm.nih.gov/bioproject/PRJNA361418/
	Viridiplantae-Chlorophyta-(Prasinophyte)-Mamiellophyceae	VIR_CHL_PRA-OSTAU	Ostreococcus tauri RCC4221 v2	Genome	7668	Blanc-Mathieu et al., 2014, BMC Genomics (Palenik et al., 2007, PNAS)	https://phycocosm.jgi.doe.gov/Ostta4221_3/Ostta4221_3.home.html
	Viridiplantae-Chlorophyta-Chlorophyceae	VIR_CHL_CHR-CMZOF	Chromochloris zofingiensis v5.2.3.2	Genome	15369	Roth et al., 2017, PNAS	https://phytozome-next.jgi.doe.gov/info/Czofingiensis_v5_2_3_2
	Viridiplantae-Chlorophyta-Chlorophyceae	VIR_CHL_CHR-CRE	Chlamydomonas reinhardtii CC-4532 v6.1	Genome	17693	Merchant et al., 2007, Science	https://data.jgi.doe.gov/refine-download/phytozome?organism=CreinhardtiiCC-4532&expanded=707
	Viridiplantae-Chlorophyta-Chloropicophyceae	VIR_CHL_CHI-CPIPR	Chloropicon primus CCMP1205	Genome	8639	Lemieux et al., 2020, Nat Commun	https://genome.jgi.doe.gov/portal/pages/dynamicOrganismDownload.jsf?organism=Chlpri1
	Viridiplantae-Chlorophyta-Trebouxiophyceae	VIR_CHL_TBX-COSUB	Coccomyxa subellipsoidea C-169 v2.0	Genome	9629	Blanc et al., 2012, Genome Biol	https://phytozome-next.jgi.doe.gov/info/CsubellipsoideaC_169_v2_0
	Viridiplantae-Chlorophyta-Trebouxiophyceae	VIR_CHL_TBX-PCCLR	Picochlorum sp. SENEW3 v2.0	Genome	6760	Foflonker et al., 2018, MBE	http://cyanophora.rutgers.edu/picochlorum/
	Viridiplantae-Chlorophyta-Ulvophyceae	VIR_CHL_ULV-ULVMU	Ulva mutabilis Føyn	Genome	12924	De Clerck et al., 2018, Curr Biol	https://phycocosm.jgi.doe.gov/Ulvmu1/Ulvmu1.home.html
	Viridiplantae-Prasinodermophyta	VIR_PDM-PRACO	Prasinoderma coloniale	Genome	7139	Li et al., 2020, Nat Ecol Evol	https://genome.jgi.doe.gov/portal/pages/dynamicOrganismDownload.jsf?organism=Praco1
	Viridiplantae-Streptophyta-(Charophyta)- Charophyceae	VIR_STR_CHA-CHABR	Chara braunii	Genome	35885	Nishiyama et al., 2018, Cell	https://mycocosm.jgi.doe.gov/Chabra1/Chabra1.home.html
	Viridiplantae-Streptophyta-(Charophyta)- Mesostigmatophyceae	VIR_STR_MES-MESVI	Mesostigma viride CCAC 1140	Genome	9300	Wang et al., 2020, Nat Plants	https://genome.jgi.doe.gov/portal/Mesovir1/Mesovir1.download.html
	Viridiplantae-Streptophyta-(Charophyta)-Chlorokybophyceae	VIR_STR_CKB-CKBAT	Chlorokybus atmophyticus	Genome	9300	Wang et al., 2020, Nat Plants	https://phycocosm.jgi.doe.gov/Chlat1/Chlat1.home.html
	Viridiplantae-Streptophyta-(Charophyta)-Klebsormidiophyceae	VIR_STR_KLB-KLBNI	Klebsormidium nitens NIES-2285 v1.1	Genome	17207	Hori et al., 2014, Nat Commun	http://www.plantmorphogenesis.bio.titech.ac.jp/~algae_genome_project/klebsormidium/kf_download.htm
	Viridiplantae-Streptophyta-(Charophyta)-Zynemophyceae	VIR_STR_ZYN-MTNEN	Mesotaenium endlicherianum SAG 12.97	Genome	11080	Cheng et al., 2019, Cell	https://genome.jgi.doe.gov/portal/pages/dynamicOrganismDownload.jsf?organism=Mesen1
	Viridiplantae-Streptophyta-Bryophyta-(Anthocerotophyta)-Hornworts	VIR_STR_BRY-ATCAN	Anthoceros angustus Steph	Genome	14619	Zhang et al., 2020, Nat Plants	https://doi.org/10.5061/dryad.msbcc2ftv
	Viridiplantae-Streptophyta-Bryophyta-Liverworts	VIR_STR_BRY-MARPO	Marchantia polymorpha v6.1	Genome	18336 (23399)	Montgomery et al., 2020, Curr Biol (Bowman et al., 2017, Cell)	https://marchantia.info/download/MpTak_v6.1/
Previously 'Sphagnum fallax'	Viridiplantae-Streptophyta-Bryophyta-Moss	VIR_STR_BRY-SPHAN	Sphagnum angustifolium v1.1	Genome	25100	Healey et al., 2023, Nat Plants	https://data.jgi.doe.gov/refine-download/phytozome?organism=Sfallax&expanded=522
	Viridiplantae-Streptophyta-Bryophyta-Moss	VIR_STR_BRY-CERPU	Ceratodon purpureus GG1 v1.1	Genome	31482 (40806)	Carey et al., 2021, Sci Adv	https://data.jgi.doe.gov/refine-download/phytozome?organism=CpurpureusR40&expanded=538
[CAUTION] protein sequences includes '.'	Viridiplantae-Streptophyta-Bryophyta-Moss	VIR_STR_BRY-PHPAT	Physcomitrella patens v3.3	Genome	32926 (85961)	Bi et al., 2017, Nat Plant (Rensing et al., 2008, Science)	https://peatmoss.plantcode.cup.uni-freiburg.de/ppatens_db/downloads.php
	Viridiplantae-Streptophyta-Tracheophytes-Lycophytes	VIR_STR_LYC-SELMO	Selaginella moellendorffii FM3	Genome	22285	Banks et al., 2011, Science	https://genome.jgi.doe.gov/portal/pages/accessDenied.jsf?state=%27anonDownload%27
	Viridiplantae-Streptophyta-Tracheophytes-Gymnosperms	VIR_STR_GYM-GKGBI	Ginkgo biloba	Genome	27836	Liu et al., 2021, Nat Plants	https://ginkgo.zju.edu.cn/genome/ftp/
Phytozome available	Viridiplantae-Streptophyta-Tracheophytes-Gymnosperms	VIR_STR_GYM-THUPL	Thuja plicata v3.1	Genome	39659 (65809)	Unpublished	https://data.jgi.doe.gov/refine-download/phytozome?organism=Tplicata&expanded=572
	Viridiplantae-Streptophyta-Tracheophytes-Angiosperms	VIR_STR_ANG-AMBTR	Amborella trichopoda var. SantaCruz 75HAP1 v2.1	Genome	21800	Albert et al., 2013, Science	https://data.jgi.doe.gov/refine-download/phytozome?organism=AtrichopodavarSantaCruz75HAP1&expanded=727
	Viridiplantae-Streptophyta-Tracheophytes-Angiosperms	VIR_STR_ANG-NYMCO	Nymphaea colorata v1.2	Genome	24059 (43975)	Zhang et al., 2019, Nature	https://data.jgi.doe.gov/refine-download/phytozome?genome_id=566&expanded=Phytozome-566
	Viridiplantae-Streptophyta-Tracheophytes-Angiosperms-Monocots	VIR_STR_ANG-ORYSA	Oryza sativa vRGAP7	Genome	40718	Goff et al., 2002, Science	http://rice.plantbiology.msu.edu/downloads_gad.shtml
	Viridiplantae-Streptophyta-Tracheophytes-Angiosperms-Monocots	VIR_STR_ANG-ZEMAY	Zea mays B73	Genome	39756 (72539)	Gore et al., 2009, Science	https://plants.ensembl.org/Zea_mays/Info/Index
	Viridiplantae-Streptophyta-Tracheophytes-Angiosperms-Monocots	VIR_STR_ANG-ZOMAR	Zostera marina v3.1	Genome	21483	Olsen et al., 2016, Nature	https://phytozome-next.jgi.doe.gov/info/Zmarina_v3_1
	Viridiplantae-Streptophyta-Tracheophytes-Angiosperms-Eudiocots-Asterids	VIR_STR_ANG-HELAN	Helianthus annuus v2	Genome	70864	Badouin et al., 2017, Nature	https://ftp.ensemblgenomes.ebi.ac.uk/pub/plants/release-56/fasta/helianthus_annuus/pep/
	Viridiplantae-Streptophyta-Tracheophytes-Angiosperms-Eudiocots-Asterids	VIR_STR_ANG-SOLYC	Solanum lycopersicum ITAG4.0	Genome	34074	Zhou et al., 2022, Nature	https://phytozome-next.jgi.doe.gov/info/Slycopersicum_ITAG5_0
	Viridiplantae-Streptophyta-Tracheophytes-Angiosperms-Eudiocots-Rosids-Brassicales	VIR_STR_ANG-ATH	Arabidopsis thaliana Col-0 Araport11	Genome	27562	Gan et al., 2011, Nature	https://www.arabidopsis.org/download/index-auto.jsp?dir=%2Fdownload_files%2FProteins%2FAraport11_protein_lists
	Viridiplantae-Streptophyta-Tracheophytes-Polypodiophytes	VIR_STR_POL-SACUL	Salvinia cucullata	Genome	19779	Marchant et al., 2022, Nat Plant	https://fernbase.org/ftp/Salvinia_cucullata/Salvinia_asm_v1.2/Salvinia_cucullata.protein.highconfidence_v1.2.fasta
*** General names
Polypodiophytes: Fern
Tracheophytes: Vascular plants
Cyanidiophyceae: extremophilic red algae
Phaeophyceae: brown algae
#### corresponding to extended data Fig. 2b
