# Supplementary material for: Major alleles of CDCA7 shape CG methylation in Arabidopsis thaliana
Source: Nat Plants. 2025 Nov 7;11(12):2511–30. doi: 10.1038/s41477-025-02148-w (PMC12711577; doi:10.1038/s41477-025-02148-w)
Supplement: Supplementary file 4 — Statistical source data. [file 41477_2025_2148_MOESM4_ESM.xlsx]

## Sheet: Tabelle1
Figure	Group1	Group2	Adj P-value
Fig. 1e	at4g37110	at4g37120	0
Fig. 1e	at4g37110	at4g37130	0
Fig. 1e	at4g37120	at4g37130	0.0527353
