# Supplementary material for: Major alleles of CDCA7 shape CG methylation in Arabidopsis thaliana
Source: Nat Plants. 2025 Nov 7;11(12):2511–30. doi: 10.1038/s41477-025-02148-w (PMC12711577; doi:10.1038/s41477-025-02148-w)
Supplement: Supplementary file 5 — Statistical source data. [file 41477_2025_2148_MOESM5_ESM.xlsx]

## Sheet: Tabelle1
Figure	Context	Group 1	Group 2	Adj P-value
Fig. 3g	CG	cluster_1	cluster_2	0.396
Fig. 3g	CG	cluster_1	cluster_3	0.041
Fig. 3g	CG	cluster_2	cluster_3	0.146
Fig. 3g	CHG	cluster_1	cluster_2	0.0075
Fig. 3g	CHG	cluster_1	cluster_3	2.08e-07
Fig. 3g	CHG	cluster_2	cluster_3	0.0053
Fig. 3g	CHH	cluster_1	cluster_2	0.0297
Fig. 3g	CHH	cluster_1	cluster_3	9.27e-06
Fig. 3g	CHH	cluster_2	cluster_3	0.0126
