# Supplementary material for: Major alleles of CDCA7 shape CG methylation in Arabidopsis thaliana
Source: Nat Plants. 2025 Nov 7;11(12):2511–30. doi: 10.1038/s41477-025-02148-w (PMC12711577; doi:10.1038/s41477-025-02148-w)
Supplement: Supplementary file 7 — Statistical source data. [file 41477_2025_2148_MOESM7_ESM.xlsx]

## Sheet: Tabelle1
Figure	Group 1	Group 2	Adj P-value
Fig. 5e	pCDCA7α- alta d4bp	pCDCA7α- alta d26bp	0.0105789
Fig. 5e	pCDCA7α- alta	pCDCA7α- alta d26bp	0.0086549
Fig. 5e	pCDCA7α-ref	pCDCA7α- alta d26bp	0.999905
Fig. 5e	no transgene	pCDCA7α- alta d26bp	0.163584
Fig. 5e	pCDCA7α- alta	pCDCA7α- alta d4bp	0.993277
Fig. 5e	pCDCA7α-ref	pCDCA7α- alta d4bp	0.0286028
Fig. 5e	no transgene	pCDCA7α- alta d4bp	3.25e-05
Fig. 5e	pCDCA7α-ref	pCDCA7α- alta	0.030932
Fig. 5e	no transgene	pCDCA7α- alta	9e-06
Fig. 5e	no transgene	pCDCA7α-ref	0.198463
