# Supplementary material for: Major alleles of CDCA7 shape CG methylation in Arabidopsis thaliana
Source: Nat Plants. 2025 Nov 7;11(12):2511–30. doi: 10.1038/s41477-025-02148-w (PMC12711577; doi:10.1038/s41477-025-02148-w)
Supplement: Supplementary file 8 — Statistical source data. [file 41477_2025_2148_MOESM8_ESM.xlsx]

## Sheet: Tabelle1
Figure	Group 1	Group 2	Adj P-value
Fig. 6f	WT x ddm1	WT x WT	0.0118
Fig. 6f	WT x cdca7α/β-2	WT x WT	0.153
Fig. 6f	ddm1 x WT	WT x WT	5.85e-10
Fig. 6f	cdca7α/β-2 x WT	WT x WT	0.0234
Fig. 6f	WT x cdca7α/β-2	WT x ddm1	3.41e-06
Fig. 6f	ddm1 x WT	WT x ddm1	< 1e-15
Fig. 6f	cdca7α/β-2 x WT	WT x ddm1	5.4e-07
Fig. 6f	ddm1 x WT	WT x cdca7α/β-2	5.08e-06
Fig. 6f	cdca7α/β-2 x WT	WT x cdca7α/β-2	0.85
Fig. 6f	cdca7α/β-2 x WT	ddm1 x WT	0.00146
