# Supplementary material for: Major alleles of CDCA7 shape CG methylation in Arabidopsis thaliana
Source: Nat Plants. 2025 Nov 7;11(12):2511–30. doi: 10.1038/s41477-025-02148-w (PMC12711577; doi:10.1038/s41477-025-02148-w)
Supplement: Supplementary file 9 — Statistical source data. [file 41477_2025_2148_MOESM9_ESM.xlsx]

## Sheet: Tabelle1
Figure	Group 1	Group 2	Adj P-value
Ext. Data Fig. 5a	cdca7α/ß-1	cdca7α/ß-2	0.9994
Ext. Data Fig. 5a	cdca7α/ß-1	WT	0
Ext. Data Fig. 5a	cdca7α/ß-1	ddm1 2nd gen.	0
Ext. Data Fig. 5a	cdca7α/ß-1	ddm1 5th gen.	0
Ext. Data Fig. 5a	cdca7α/ß-1	cdca7α-1 ddm1 2nd gen.	0
Ext. Data Fig. 5a	cdca7α/ß-1	cdca7α/ß-1 ddm1 6th gen.	0
Ext. Data Fig. 5a	cdca7α/ß-1	cdca7α/ß-2 ddm1 6th gen.	0
Ext. Data Fig. 5a	cdca7α/ß-1	cdca7ß-1 ddm1 6th gen.	0
Ext. Data Fig. 5a	cdca7α/ß-1	cdca7ß-2 ddm1 6th gen.	0
Ext. Data Fig. 5a	cdca7α/ß-1	ddm1 1st gen.	0
Ext. Data Fig. 5a	cdca7α/ß-1	cdca7α-2 ddm1 1st gen.	0
Ext. Data Fig. 5a	cdca7α/ß-2	WT	0
Ext. Data Fig. 5a	cdca7α/ß-2	ddm1 2nd gen.	0
Ext. Data Fig. 5a	cdca7α/ß-2	ddm1 5th gen.	0
Ext. Data Fig. 5a	cdca7α/ß-2	cdca7α-1 ddm1 2nd gen.	0
Ext. Data Fig. 5a	cdca7α/ß-2	cdca7α/ß-1 ddm1 6th gen.	0
Ext. Data Fig. 5a	cdca7α/ß-2	cdca7α/ß-2 ddm1 6th gen.	0
Ext. Data Fig. 5a	cdca7α/ß-2	cdca7ß-1 ddm1 6th gen.	0
Ext. Data Fig. 5a	cdca7α/ß-2	cdca7ß-2 ddm1 6th gen.	0
Ext. Data Fig. 5a	cdca7α/ß-2	ddm1 1st gen.	0
Ext. Data Fig. 5a	cdca7α/ß-2	cdca7α-2 ddm1 1st gen.	0
Ext. Data Fig. 5a	WT	ddm1 2nd gen.	0
Ext. Data Fig. 5a	WT	ddm1 5th gen.	0
Ext. Data Fig. 5a	WT	cdca7α-1 ddm1 2nd gen.	0
Ext. Data Fig. 5a	WT	cdca7α/ß-1 ddm1 6th gen.	0
Ext. Data Fig. 5a	WT	cdca7α/ß-2 ddm1 6th gen.	0
Ext. Data Fig. 5a	WT	cdca7ß-1 ddm1 6th gen.	0
Ext. Data Fig. 5a	WT	cdca7ß-2 ddm1 6th gen.	0
Ext. Data Fig. 5a	WT	ddm1 1st gen.	0
Ext. Data Fig. 5a	WT	cdca7α-2 ddm1 1st gen.	0
Ext. Data Fig. 5a	ddm1 2nd gen.	ddm1 5th gen.	0.0707
Ext. Data Fig. 5a	ddm1 2nd gen.	cdca7α-1 ddm1 2nd gen.	0.9765
Ext. Data Fig. 5a	ddm1 2nd gen.	cdca7α/ß-1 ddm1 6th gen.	0.9906
Ext. Data Fig. 5a	ddm1 2nd gen.	cdca7α/ß-2 ddm1 6th gen.	0.1639
Ext. Data Fig. 5a	ddm1 2nd gen.	cdca7ß-1 ddm1 6th gen.	0.3087
Ext. Data Fig. 5a	ddm1 2nd gen.	cdca7ß-2 ddm1 6th gen.	0.2677
Ext. Data Fig. 5a	ddm1 2nd gen.	ddm1 1st gen.	0.309
Ext. Data Fig. 5a	ddm1 2nd gen.	cdca7α-2 ddm1 1st gen.	0.9994
Ext. Data Fig. 5a	ddm1 5th gen.	cdca7α-1 ddm1 2nd gen.	0.5665
Ext. Data Fig. 5a	ddm1 5th gen.	cdca7α/ß-1 ddm1 6th gen.	0.2765
Ext. Data Fig. 5a	ddm1 5th gen.	cdca7α/ß-2 ddm1 6th gen.	1
Ext. Data Fig. 5a	ddm1 5th gen.	cdca7ß-1 ddm1 6th gen.	0.9961
Ext. Data Fig. 5a	ddm1 5th gen.	cdca7ß-2 ddm1 6th gen.	0.9985
Ext. Data Fig. 5a	ddm1 5th gen.	ddm1 1st gen.	0.0002
Ext. Data Fig. 5a	ddm1 5th gen.	cdca7α-2 ddm1 1st gen.	0.302
Ext. Data Fig. 5a	cdca7α-1 ddm1 2nd gen.	cdca7α/ß-1 ddm1 6th gen.	1
Ext. Data Fig. 5a	cdca7α-1 ddm1 2nd gen.	cdca7α/ß-2 ddm1 6th gen.	0.7737
Ext. Data Fig. 5a	cdca7α-1 ddm1 2nd gen.	cdca7ß-1 ddm1 6th gen.	0.9636
Ext. Data Fig. 5a	cdca7α-1 ddm1 2nd gen.	cdca7ß-2 ddm1 6th gen.	0.943
Ext. Data Fig. 5a	cdca7α-1 ddm1 2nd gen.	ddm1 1st gen.	0.0357
Ext. Data Fig. 5a	cdca7α-1 ddm1 2nd gen.	cdca7α-2 ddm1 1st gen.	1
Ext. Data Fig. 5a	cdca7α/ß-1 ddm1 6th gen.	cdca7α/ß-2 ddm1 6th gen.	0.5172
Ext. Data Fig. 5a	cdca7α/ß-1 ddm1 6th gen.	cdca7ß-1 ddm1 6th gen.	0.8094
Ext. Data Fig. 5a	cdca7α/ß-1 ddm1 6th gen.	cdca7ß-2 ddm1 6th gen.	0.7534
Ext. Data Fig. 5a	cdca7α/ß-1 ddm1 6th gen.	ddm1 1st gen.	0.0289
Ext. Data Fig. 5a	cdca7α/ß-1 ddm1 6th gen.	cdca7α-2 ddm1 1st gen.	1
Ext. Data Fig. 5a	cdca7α/ß-2 ddm1 6th gen.	cdca7ß-1 ddm1 6th gen.	0.9998
Ext. Data Fig. 5a	cdca7α/ß-2 ddm1 6th gen.	cdca7ß-2 ddm1 6th gen.	1
Ext. Data Fig. 5a	cdca7α/ß-2 ddm1 6th gen.	ddm1 1st gen.	0.001
Ext. Data Fig. 5a	cdca7α/ß-2 ddm1 6th gen.	cdca7α-2 ddm1 1st gen.	0.5101
Ext. Data Fig. 5a	cdca7ß-1 ddm1 6th gen.	cdca7ß-2 ddm1 6th gen.	1
Ext. Data Fig. 5a	cdca7ß-1 ddm1 6th gen.	ddm1 1st gen.	0.0013
Ext. Data Fig. 5a	cdca7ß-1 ddm1 6th gen.	cdca7α-2 ddm1 1st gen.	0.7871
Ext. Data Fig. 5a	cdca7ß-2 ddm1 6th gen.	ddm1 1st gen.	0.0011
Ext. Data Fig. 5a	cdca7ß-2 ddm1 6th gen.	cdca7α-2 ddm1 1st gen.	0.7353
Ext. Data Fig. 5a	ddm1 1st gen.	cdca7α-2 ddm1 1st gen.	0.0835
