# Supplementary material for: Major alleles of CDCA7 shape CG methylation in Arabidopsis thaliana
Source: Nat Plants. 2025 Nov 7;11(12):2511–30. doi: 10.1038/s41477-025-02148-w (PMC12711577; doi:10.1038/s41477-025-02148-w)
Supplement: Supplementary file 10 — Statistical source data. [file 41477_2025_2148_MOESM10_ESM.xlsx]

## Sheet: Tabelle1
Figure	Metric	Group 1	Group 2	Adj P-value
Ext. Data Fig. 7e	CG methylation load / kb	Cluster 1	Cluster 2	0.396274
Ext. Data Fig. 7e	CG methylation load / kb	Cluster 1	Cluster 3	0.0410028
Ext. Data Fig. 7e	CG methylation load / kb	Cluster 2	Cluster 3	0.145971
Ext. Data Fig. 7e	CHG methylation load / kb	Cluster 1	Cluster 2	0.0075192
Ext. Data Fig. 7e	CHG methylation load / kb	Cluster 1	Cluster 3	2.0787e-07
Ext. Data Fig. 7e	CHG methylation load / kb	Cluster 2	Cluster 3	0.0052874
Ext. Data Fig. 7e	CHH methylation load / kb	Cluster 1	Cluster 2	0.0296872
Ext. Data Fig. 7e	CHH methylation load / kb	Cluster 1	Cluster 3	9.2701e-06
Ext. Data Fig. 7e	CHH methylation load / kb	Cluster 2	Cluster 3	0.0126162
Ext. Data Fig. 7e	CG density	Cluster 1	Cluster 2	0.397151
Ext. Data Fig. 7e	CG density	Cluster 1	Cluster 3	0.204549
Ext. Data Fig. 7e	CG density	Cluster 2	Cluster 3	0.450167
Ext. Data Fig. 7e	CHG density	Cluster 1	Cluster 2	0.002602
Ext. Data Fig. 7e	CHG density	Cluster 1	Cluster 3	1.8886e-08
Ext. Data Fig. 7e	CHG density	Cluster 2	Cluster 3	0.0037608
Ext. Data Fig. 7e	CHH density	Cluster 1	Cluster 2	1
Ext. Data Fig. 7e	CHH density	Cluster 1	Cluster 3	1
Ext. Data Fig. 7e	CHH density	Cluster 2	Cluster 3	0.90483
Ext. Data Fig. 7e	CG average methylation	Cluster 1	Cluster 2	0.608983
Ext. Data Fig. 7e	CG average methylation	Cluster 1	Cluster 3	0.704761
Ext. Data Fig. 7e	CG average methylation	Cluster 2	Cluster 3	0.742088
Ext. Data Fig. 7e	CHG average methylation	Cluster 1	Cluster 2	0.0013901
Ext. Data Fig. 7e	CHG average methylation	Cluster 1	Cluster 3	5.0171e-09
Ext. Data Fig. 7e	CHG average methylation	Cluster 2	Cluster 3	0.003198
Ext. Data Fig. 7e	CHH average methylation	Cluster 1	Cluster 2	0.0033387
Ext. Data Fig. 7e	CHH average methylation	Cluster 1	Cluster 3	3.7221e-09
Ext. Data Fig. 7e	CHH average methylation	Cluster 2	Cluster 3	0.0013105
Ext. Data Fig. 7f	H1	Cluster 1	Cluster 2	1
Ext. Data Fig. 7f	H1	Cluster 1	Cluster 3	0.892114
Ext. Data Fig. 7f	H1	Cluster 2	Cluster 3	1
Ext. Data Fig. 7g	H3K9me2	Cluster 1	Cluster 2	0.478004
Ext. Data Fig. 7g	H3K9me2	Cluster 1	Cluster 3	0.709189
Ext. Data Fig. 7g	H3K9me2	Cluster 2	Cluster 3	0.553406
Ext. Data Fig. 7g	H3K27me1	Cluster 1	Cluster 2	0.528661
Ext. Data Fig. 7g	H3K27me1	Cluster 1	Cluster 3	0.440036
Ext. Data Fig. 7g	H3K27me1	Cluster 2	Cluster 3	0.581681
Ext. Data Fig. 7g	H2A.W	Cluster 1	Cluster 2	0.159529
Ext. Data Fig. 7g	H2A.W	Cluster 1	Cluster 3	0.008912
Ext. Data Fig. 7g	H2A.W	Cluster 2	Cluster 3	0.138553
Ext. Data Fig. 7g	H2A.Z	Cluster 1	Cluster 2	1
Ext. Data Fig. 7g	H2A.Z	Cluster 1	Cluster 3	1
Ext. Data Fig. 7g	H2A.Z	Cluster 2	Cluster 3	0.937921
