# Supplementary material for: Major alleles of CDCA7 shape CG methylation in Arabidopsis thaliana
Source: Nat Plants. 2025 Nov 7;11(12):2511–30. doi: 10.1038/s41477-025-02148-w (PMC12711577; doi:10.1038/s41477-025-02148-w)
Supplement: Supplementary file 13 — Statistical source data. [file 41477_2025_2148_MOESM13_ESM.xlsx]

## Sheet: Tabelle1
Figure	Metric	Group 1	Group 2	Adj P-value
Ext. Data Fig. 10d	CDCA7α isoform 2	pCDCA7α-ref	no transgene	0.9697
Ext. Data Fig. 10d	CDCA7α isoform 2	pCDCA7α-ref	pCDCA7α-alta	0.0391
Ext. Data Fig. 10d	CDCA7α isoform 2	pCDCA7α-ref	pCDCA7α-alta d26bp	0.9991
Ext. Data Fig. 10d	CDCA7α isoform 2	pCDCA7α-ref	pCDCA7α-alta d4bp	0.0295
Ext. Data Fig. 10d	CDCA7α isoform 2	no transgene	pCDCA7α-alta	0.0018
Ext. Data Fig. 10d	CDCA7α isoform 2	no transgene	pCDCA7α-alta d26bp	0.9936
Ext. Data Fig. 10d	CDCA7α isoform 2	no transgene	pCDCA7α-alta d4bp	0.0024
Ext. Data Fig. 10d	CDCA7α isoform 2	pCDCA7α-alta	pCDCA7α-alta d26bp	0.0082
Ext. Data Fig. 10d	CDCA7α isoform 2	pCDCA7α-alta	pCDCA7α-alta d4bp	0.9878
Ext. Data Fig. 10d	CDCA7α isoform 2	pCDCA7α-alta d26bp	pCDCA7α-alta d4bp	0.0082
Ext. Data Fig. 10d	CDCA7α isoform 3	pCDCA7α-ref	no transgene	0.9884
Ext. Data Fig. 10d	CDCA7α isoform 3	pCDCA7α-ref	pCDCA7α-alta	0.0043
Ext. Data Fig. 10d	CDCA7α isoform 3	pCDCA7α-ref	pCDCA7α-alta d26bp	1
Ext. Data Fig. 10d	CDCA7α isoform 3	pCDCA7α-ref	pCDCA7α-alta d4bp	0.015
Ext. Data Fig. 10d	CDCA7α isoform 3	no transgene	pCDCA7α-alta	0.0001
Ext. Data Fig. 10d	CDCA7α isoform 3	no transgene	pCDCA7α-alta d26bp	0.9663
Ext. Data Fig. 10d	CDCA7α isoform 3	no transgene	pCDCA7α-alta d4bp	0.0013
Ext. Data Fig. 10d	CDCA7α isoform 3	pCDCA7α-alta	pCDCA7α-alta d26bp	0.0017
Ext. Data Fig. 10d	CDCA7α isoform 3	pCDCA7α-alta	pCDCA7α-alta d4bp	1
Ext. Data Fig. 10d	CDCA7α isoform 3	pCDCA7α-alta d26bp	pCDCA7α-alta d4bp	0.0089
Ext. Data Fig. 10d	CDCA7α isoform 5	pCDCA7α-ref	no transgene	0.9511
Ext. Data Fig. 10d	CDCA7α isoform 5	pCDCA7α-ref	pCDCA7α-alta	0.0302
Ext. Data Fig. 10d	CDCA7α isoform 5	pCDCA7α-ref	pCDCA7α-alta d26bp	0.3496
Ext. Data Fig. 10d	CDCA7α isoform 5	pCDCA7α-ref	pCDCA7α-alta d4bp	0.2107
Ext. Data Fig. 10d	CDCA7α isoform 5	no transgene	pCDCA7α-alta	0.0008
Ext. Data Fig. 10d	CDCA7α isoform 5	no transgene	pCDCA7α-alta d26bp	0.0326
Ext. Data Fig. 10d	CDCA7α isoform 5	no transgene	pCDCA7α-alta d4bp	0.0278
Ext. Data Fig. 10d	CDCA7α isoform 5	pCDCA7α-alta	pCDCA7α-alta d26bp	0.6428
Ext. Data Fig. 10d	CDCA7α isoform 5	pCDCA7α-alta	pCDCA7α-alta d4bp	0.9839
Ext. Data Fig. 10d	CDCA7α isoform 5	pCDCA7α-alta d26bp	pCDCA7α-alta d4bp	0.9683
